# Supplementary material for: AMPK-PDZD8-GLS1 axis mediates calorie restriction-induced lifespan extension
Source: Cell Res. 2024 Sep 19;34(11):806–9. doi: 10.1038/s41422-024-01021-3 (PMC11528062; doi:10.1038/s41422-024-01021-3)
Supplement: Supplementary file 3 — Supplementary information, Table S2 [file 41422_2024_1021_MOESM3_ESM.xlsx]

## Sheet: RPKM_of_ALL_Genes_Nor vs 2-DG
						Q				R				W				X
						Group Q: WT, Nor				Group R: WT, 2-DG				Group W: T527A, Nor				Group X: T527A, 2-DG
Geneid	Chr	Start	End	Strand	Length	CTL_WT_1_1	CTL_WT_1_2	CTL_WT_1_3	CTL_WT_1_4	WT_2DG_1_1	WT_2DG_1_2	WT_2DG_1_3	WT_2DG_1_4	CTL_527_2_1	CTL_527_2_2	CTL_527_2_3	CTL_527_2_4	DG_527_2_1	DG_527_2_2	DG_527_2_3	DG_527_2_4	Q vs R_Pvalue	Q vs R_FDR	Q vs R_logFC	W vs X_PValue	W vs X_FDR	W vs X_logFC
10403..11355	NC_001328.1	10403	11355	+	953	41.1682	36.6291	31.9115	32.0925	20.4802	26.0761	26.8328	23.8489	37.5246	43.9283	35.1671	10.2416	25.3436	19.6776	20.045	18.8549	4.31578e-05	0.000790607	0.614114	0.0979243	0.23047	0.59692
1707..1762	NC_001328.1	1707	1762	+	56	311.318	459.31	479.081	445.704	354.591	335.858	338.313	309.122	499.207	449.673	382.137	379.597	400.808	384.839	377.422	382.007	0.00775979	0.0314487	0.420982	0.108513	0.247098	0.167441
21ur-10128	NC_003280.10	4651957	4651977	+	21	49.2365	27.0795	30.9257	21.3901	6.92729	14.7306	20.5038	11.4649	37.4991	25.9037	36.6276	47.5267	22.6558	14.026	19.7753	24.922	NA	NA	NA	NA	NA	NA
21ur-10130	NC_003282.8	6227191	6227211	+	21	47.8688	38.5362	50.1209	46.5002	47.3365	53.0302	55.8159	44.7131	63.9691	55.0455	62.7902	24.072	50.6424	32.7274	47.877	59.1897	0.78164	0.861402	-0.0597565	0.772909	0.871209	0.091136
21ur-10153	NC_003282.8	13893696	13893716	+	21	51.9718	47.9099	30.9257	51.1502	39.2546	55.9763	35.3121	44.7131	41.9108	34.5383	41.8601	50.6129	59.9712	37.4027	40.5914	35.3061	0.649335	0.764071	0.11674	0.947972	0.973428	0.0163033
21ur-10215	NC_003282.8	6077512	6077532	-	21	82.0608	108.318	79.9802	92.0704	95.8275	121.773	101.38	143.311	18.7496	15.1105	11.7732	7.40676	11.9942	35.065	13.5305	15.5762	0.160868	0.286701	-0.277732	NA	NA	NA
21ur-10296	NC_003282.8	14896338	14896358	+	21	32.8243	60.4081	35.1913	53.0102	38.1001	43.2098	34.173	35.5412	68.3807	65.8387	48.4008	39.5027	39.9808	26.8832	48.9178	28.0372	0.21068	0.346668	0.343234	0.0383992	0.120658	0.632767
21ur-10320	NC_003282.8	14565347	14565367	+	21	9.57376	15.6228	5.33201	9.30004	9.23638	29.4612	25.0602	19.4903	15.4408	32.3797	26.1626	12.3446	13.3269	9.35068	16.6529	16.6147	NA	NA	NA	NA	NA	NA
21ur-10438	NC_003282.8	15952676	15952696	-	21	1333.49	1005.07	672.9	748.653	1091.05	1136.22	1118.6	1206.11	893.361	861.299	994.178	711.667	1007.52	815.846	899.255	806.849	0.229849	0.368473	-0.214471	0.918325	0.958339	-0.0113006
21ur-10461	NC_003282.8	6217832	6217852	+	21	65.6486	68.7403	35.1913	43.7102	27.7092	41.2457	52.3986	37.8342	93.7478	98.2184	104.65	48.7612	49.3097	49.091	38.5098	32.1909	0.11157	0.221497	0.479909	0.00236408	0.0176074	1.03137
21ur-10492	NC_003280.10	13247294	13247314	-	21	19.1475	17.7058	9.59762	20.4601	36.9455	34.3714	54.6768	45.8596	7.72041	38.8556	22.2382	17.2824	65.302	38.5715	33.3057	58.1513	NA	NA	NA	0.0173875	0.0692819	-1.15901
21ur-10495	NC_003282.8	6075540	6075560	-	21	21.8829	22.9134	19.1952	30.6901	12.7	28.4792	17.0865	18.3438	12.1321	18.3485	3.92439	40.12	15.9923	30.3897	30.1833	24.922	NA	NA	NA	NA	NA	NA
21ur-10556	NC_003282.8	15272522	15272542	-	21	789.151	660.323	435.092	565.442	1926.94	2212.54	2300.98	2240.24	738.953	790.064	752.174	501.808	1379.34	1440	1355.13	1418.48	4.96371e-08	7.48443e-06	-1.76122	5.12099e-06	0.000301779	-0.994161
21ur-10601	NC_003284.9	13454786	13454806	-	21	30.089	33.3286	25.5937	23.2501	25.4001	19.6408	29.6166	22.9298	37.4991	23.7451	40.552	20.3686	33.3174	31.5585	26.0201	21.8067	NA	NA	NA	NA	NA	NA
21ur-10602	NC_003282.8	13871001	13871021	-	21	367.906	336.411	250.605	252.031	331.355	352.552	439.693	347.386	315.434	349.701	374.125	201.217	345.168	343.637	376.771	371.753	0.151499	0.275848	-0.218975	0.227587	0.400838	-0.206094
21ur-10648	NC_003282.8	14051365	14051385	+	21	396.627	219.761	227.144	161.821	269.01	255.33	233.516	227.005	335.286	218.023	234.155	315.405	246.548	405.586	342.425	330.216	0.70144	0.803244	0.087683	0.256323	0.435557	-0.234296
21ur-10662	NC_003282.8	5042281	5042301	-	21	6.8384	7.29064	8.53122	4.65002	2.3091	2.94612	4.5564	3.43947	6.61749	7.55526	5.23251	8.64122	7.99617	1.16883	13.5305	10.3842	NA	NA	NA	NA	NA	NA
21ur-10685	NC_003282.8	14487821	14487841	-	21	124.459	126.024	61.8513	65.1003	38.1001	28.4792	23.9211	13.7579	92.6449	75.5526	125.58	98.7568	19.9904	36.2339	41.6322	37.383	0.000126444	0.00165846	1.90507	9.52456e-05	0.00205413	1.54146
21ur-10687	NC_003280.10	13246773	13246793	-	21	5.47072	3.12456	3.19921	10.23	15.0091	11.7845	22.782	17.1973	6.61749	6.47594	11.7732	14.8135	18.6577	17.5325	18.7345	16.6147	NA	NA	NA	NA	NA	NA
21ur-10694	NC_003282.8	14400166	14400186	-	21	17.7798	24.9965	6.39841	8.37004	9.23638	11.7845	21.6429	20.6368	9.92624	10.7932	15.6975	13.5791	3.99808	19.8702	20.8161	8.30733	NA	NA	NA	NA	NA	NA
21ur-10718	NC_003282.8	6226558	6226578	-	21	32.8243	27.0795	19.1952	18.6001	18.4728	33.3894	39.8685	29.8087	29.7787	33.459	37.9357	18.5169	22.6558	32.7274	22.8977	26.9988	NA	NA	NA	NA	NA	NA
21ur-10725	NC_003282.8	13938376	13938396	-	21	19.1475	11.4567	6.39841	11.16	42.7183	50.084	74.0416	92.8657	6.61749	15.1105	24.8544	19.1341	42.6462	45.5845	34.3465	40.4982	3.54367e-05	0.000672482	-2.37952	NA	NA	NA
21ur-10747	NC_003282.8	14194422	14194442	+	21	259.859	289.542	317.788	347.821	270.164	247.474	203.899	295.794	292.273	321.638	273.399	231.461	353.164	302.728	290.384	314.64	0.0502024	0.124521	0.333947	0.234732	0.409644	-0.153905
21ur-10882	NC_003282.8	13640880	13640900	-	21	429.452	554.088	760.345	595.203	457.201	427.187	342.869	420.762	433.446	491.092	489.24	421.568	995.523	555.196	784.766	606.435	0.00628729	0.0268746	0.586784	0.00296121	0.0205546	-0.657883
21ur-11059	NC_003283.11	9668433	9668453	+	21	31.4566	39.5777	17.0624	29.7601	11.5455	18.6588	9.11281	18.3438	31.9845	24.8244	34.0113	41.3544	5.33078	9.35068	18.7345	9.34574	NA	NA	NA	NA	NA	NA
21ur-11130	NC_003282.8	6342778	6342798	-	21	35.5597	43.7438	89.5778	57.6602	50.8001	43.2098	50.1204	27.5158	41.9108	47.4902	49.7089	33.3304	67.9674	47.9222	35.3873	43.6135	0.157714	0.283299	0.49331	0.523851	0.685763	-0.159153
21ur-11137	NC_003282.8	14378030	14378050	+	21	23.2506	14.5813	9.59762	14.8801	11.5455	12.7665	14.8083	18.3438	25.367	18.3485	26.1626	20.3686	13.3269	11.6883	21.8569	18.6915	NA	NA	NA	NA	NA	NA
21ur-11157	NC_003282.8	13702433	13702453	-	21	194.211	142.688	67.1834	116.25	116.609	115.881	103.658	153.63	220.583	264.434	251.161	206.155	166.587	120.39	185.263	168.223	0.602893	0.726751	0.140801	0.0037861	0.0242814	0.574512
21ur-11336	NC_003282.8	13870552	13870572	-	21	510.145	537.424	363.643	371.072	527.628	588.242	628.784	502.163	491.9	552.613	586.042	263.557	535.743	494.417	534.973	593.974	0.0654664	0.150481	-0.267542	0.364379	0.54707	-0.184924
21ur-11388	NC_003282.8	15551300	15551320	-	21	140.871	124.982	127.968	138.571	147.782	166.947	136.692	114.649	177.569	157.581	197.527	190.724	146.596	158.961	162.365	174.454	0.915555	0.949561	-0.0166592	0.176311	0.339533	0.196516
21ur-11407	NC_003282.8	17321348	17321368	-	21	318.669	287.459	187.687	266.911	529.938	548.96	514.874	498.723	195.216	184.564	211.917	209.858	270.537	317.923	371.567	292.833	2.55401e-05	0.000533526	-0.914533	0.00100894	0.00990944	-0.618889
21ur-11565	NC_003281.10	5323587	5323607	-	21	69.7517	69.7818	77.8474	71.6103	70.4274	75.6171	77.4589	64.2034	109.189	89.5838	91.569	70.3643	81.2943	78.3119	60.3666	87.2269	0.645615	0.761229	0.0822711	0.20605	0.375909	0.24465
21ur-11576	NC_003284.9	13278759	13278779	+	21	19.1475	16.6643	14.9296	15.8101	40.4092	53.0302	23.9211	38.9807	9.92624	15.1105	7.84877	13.5791	22.6558	31.5585	27.0609	34.2677	NA	NA	NA	NA	NA	NA
21ur-11583	NC_003282.8	14279580	14279600	-	21	4.10304	6.24912	4.26561	5.58002	5.77274	14.7306	6.83461	14.9044	13.235	7.55526	13.0813	4.93784	13.3269	8.18184	17.6937	14.5378	NA	NA	NA	NA	NA	NA
21ur-11608	NC_003281.10	7135934	7135954	-	21	72.487	82.28	52.2537	79.9803	69.2729	79.5452	167.448	80.2543	105.88	128.439	116.423	67.8953	135.935	70.1301	96.7948	100.726	0.196025	0.329738	-0.388685	0.800141	0.888781	0.0608373
21ur-11617	NC_003282.8	8765058	8765078	+	21	36.9274	63.5327	36.2577	43.7102	47.3365	48.12	51.2595	59.6175	43.0137	39.9349	37.9357	21.6031	42.6462	47.9222	50.9994	51.9208	0.634265	0.752034	-0.116469	0.0829579	0.205586	-0.453015
21ur-11634	NC_003281.10	6149534	6149554	-	21	161.386	145.813	133.3	146.011	146.628	162.037	141.249	176.559	185.29	187.802	183.138	211.093	177.248	163.637	181.1	191.069	0.856918	0.91364	-0.0254416	0.321084	0.506296	0.135996
21ur-11640	NC_003283.11	7000359	7000379	+	21	42.3981	27.0795	34.1249	34.4101	39.2546	29.4612	31.8948	18.3438	41.9108	37.7763	44.4764	24.6892	41.3135	22.2079	30.1833	29.0756	NA	NA	NA	NA	NA	NA
21ur-11643	NC_003282.8	14052777	14052797	-	21	570.323	304.124	260.202	276.211	300.182	341.75	293.888	323.31	501.826	379.922	456.537	319.108	395.81	509.612	450.668	556.591	0.325737	0.47268	0.221438	0.219915	0.392297	-0.19465
21ur-11729	NC_003282.8	16779391	16779411	+	21	2.73536	0	3.19921	1.86001	2.3091	3.92816	3.4173	0	6.61749	6.47594	5.23251	5.55507	3.99808	1.16883	5.20402	4.15366	NA	NA	NA	NA	NA	NA
21ur-11797	NC_003282.8	15271981	15272001	+	21	3080.02	2805.85	2353.55	2162.26	8108.39	7988.9	9389.61	7428.11	3044.05	3081.47	2812.48	1967.11	5032.25	5432.74	5250.86	5912.74	3.84395e-09	1.63777e-06	-1.59237	5.59725e-06	0.000321068	-0.973611
21ur-11815	NC_003284.9	307606	307626	+	21	225.667	165.602	150.363	202.741	263.237	273.007	228.959	194.903	136.761	118.725	162.208	106.164	178.581	115.715	149.876	126.687	0.0884857	0.187134	-0.299038	0.55235	0.708349	-0.109787
21ur-11826	NC_003282.8	7980299	7980319	+	21	34.192	13.5398	10.664	18.6001	12.7	19.6408	12.5301	11.4649	25.367	12.9519	27.4707	12.3446	17.325	4.67534	11.4488	11.4226	NA	NA	NA	NA	NA	NA
21ur-11874	NC_003282.8	15852197	15852217	-	21	90.2669	103.11	73.5818	53.0102	53.1092	57.9404	62.6506	66.4964	111.394	137.074	108.575	69.1298	54.6405	54.9352	61.4074	78.9196	0.0551898	0.133238	0.476623	0.00545941	0.0312538	0.769923
21ur-11921	NC_003283.11	8165543	8165563	-	21	28.7213	12.4982	5.33201	11.16	12.7	14.7306	20.5038	6.87894	8.82332	29.1417	18.3138	4.93784	17.325	18.7014	16.6529	12.461	NA	NA	NA	NA	NA	NA
21ur-12031	NC_003282.8	6122183	6122203	-	21	19.1475	21.8719	8.53122	18.6001	0	3.92816	4.5564	5.73245	13.235	8.63458	14.3894	31.4787	7.99617	2.33767	2.08161	5.19208	NA	NA	NA	NA	NA	NA
21ur-12037	NC_003282.8	14891445	14891465	-	21	202.417	189.557	94.9098	155.311	169.719	182.659	198.204	170.827	176.466	186.723	239.388	156.159	170.585	157.793	176.937	166.147	0.598874	0.723623	-0.105898	0.21248	0.383152	0.189344
21ur-12059	NC_003280.10	6900255	6900275	+	21	73.8547	68.7403	55.4529	79.0503	69.2729	64.8146	71.7634	88.2797	73.8953	76.6319	57.5577	62.9575	78.629	77.1431	77.0195	52.9592	0.948174	0.970286	-0.0128929	0.804812	0.891923	-0.04904
21ur-12190	NC_003282.8	14686770	14686790	+	21	253.021	205.179	140.765	178.561	228.601	258.277	261.993	267.132	264.7	191.04	260.318	170.973	259.875	299.222	246.671	292.833	0.0648665	0.14947	-0.323237	0.0789619	0.198664	-0.297568
21ur-12195	NC_003282.8	16664450	16664470	-	21	57.4426	53.1175	49.0545	52.0802	49.6456	60.8865	83.1544	73.3753	70.5866	51.8075	61.482	48.7612	55.9732	56.1041	56.2034	67.497	0.239584	0.379564	-0.2623	0.966284	0.982444	-0.00794076
21ur-12205	NC_003280.10	5912551	5912571	+	21	69.7517	87.4876	91.7106	72.5403	103.909	74.635	63.7897	92.8657	89.3361	88.5045	100.726	84.5605	86.6251	85.3249	81.1827	73.7275	0.93583	0.962224	0.0173275	0.26314	0.443775	0.173179
21ur-12254	NC_003282.8	5898102	5898122	+	21	10.9414	17.7058	7.46482	7.44003	9.23638	11.7845	19.3647	18.3438	23.1612	25.9037	18.3138	17.8997	26.6539	25.7144	21.8569	14.5378	NA	NA	NA	NA	NA	NA
21ur-12259	NC_003279.8	7605489	7605509	-	21	242.079	215.595	184.488	174.841	137.391	148.288	164.031	141.018	187.496	219.102	226.306	146.901	135.935	150.78	147.794	120.456	0.0024283	0.013573	0.535029	0.00847426	0.0423902	0.501733
21ur-12279	NC_003279.8	12652385	12652405	+	21	5023.49	5053.45	4516.21	4992.26	4386.13	5104.64	5004.07	5473.34	5287.38	4978.92	5331.93	6069.23	5344.1	5301.83	5644.28	5116.28	0.540489	0.67347	0.0441708	0.633987	0.774456	0.0450171
21ur-12303	NC_003282.8	5132233	5132253	-	21	214.726	196.847	158.894	156.241	177.8	157.126	195.925	177.706	183.084	159.74	173.981	253.682	187.91	196.364	172.773	200.414	0.476096	0.618742	0.104108	0.718554	0.833851	0.0666282
21ur-12304	NC_003282.8	16602728	16602748	+	21	34.192	31.2456	28.7929	21.3901	30.0182	6.87428	30.7557	22.9298	148.894	49.6488	86.3365	29.0098	31.9847	43.2469	40.5914	45.6903	NA	NA	NA	0.0523766	0.148938	0.931009
21ur-12305	NC_003283.11	3959774	3959794	+	21	35.5597	44.7853	27.7265	30.6901	47.3365	34.3714	35.3121	27.5158	26.47	45.3316	41.8601	22.8375	50.6424	30.3897	53.081	35.3061	NA	NA	NA	0.304595	0.489374	-0.315151
21ur-12330	NC_003284.9	17673476	17673496	-	21	1334.86	1191.5	889.38	1022.07	1109.52	1316.92	1731.43	1186.62	1133.8	1369.66	1191.71	1356.67	1314.04	1275.2	1652.8	1640.7	0.184324	0.315643	-0.199251	0.146135	0.299265	-0.19273
21ur-12350	NC_003282.8	8913744	8913764	+	21	12.3091	7.29064	6.39841	12.0901	18.4728	16.6947	37.5903	8.02543	16.5437	15.1105	26.1626	13.5791	6.66347	21.039	15.6121	18.6915	NA	NA	NA	NA	NA	NA
21ur-12357	NC_003282.8	14010363	14010383	-	21	13.6768	17.7058	11.7304	22.3201	21.9364	29.4612	26.1993	13.7579	22.0583	25.9037	26.1626	23.4548	18.6577	16.3637	18.7345	22.8452	NA	NA	NA	NA	NA	NA
21ur-12373	NC_003282.8	12121388	12121408	+	21	177.798	178.1	239.941	214.831	235.528	211.139	281.358	182.292	152.202	201.833	143.894	252.447	201.237	238.442	210.242	207.683	0.627271	0.746128	-0.0846711	0.485979	0.655847	-0.14685
21ur-12385	NC_003282.8	14852782	14852802	-	21	257.124	269.754	181.288	191.581	185.882	248.456	243.768	224.712	268.008	303.29	320.492	156.776	235.887	192.858	233.14	212.875	0.701381	0.803244	0.0603827	0.193398	0.360501	0.265777
21ur-12431	NC_003284.9	3167293	3167313	+	21	82.0608	74.9894	47.9881	57.6602	62.3456	101.15	79.7371	82.5473	69.4837	46.4109	100.726	47.5267	78.629	52.5975	75.9787	71.6507	0.278932	0.424636	-0.251711	0.762253	0.864393	-0.0810397
21ur-12525	NC_003282.8	12470934	12470954	+	21	206.52	212.47	232.476	268.771	355.601	340.768	344.008	295.794	161.026	173.771	207.992	266.643	265.206	379.871	398.628	313.602	0.00434659	0.0205182	-0.458798	0.00610125	0.0337451	-0.706246
21ur-12575	NC_003282.8	11633148	11633168	-	21	248.918	257.255	272.999	227.851	230.91	231.761	242.629	238.47	281.243	257.958	259.009	263.557	226.558	203.377	206.079	246.105	0.169609	0.297227	0.16798	0.0302154	0.101876	0.292052
21ur-12682	NC_003282.8	6224149	6224169	+	21	82.0608	56.2421	46.9217	40.9202	20.7819	47.1379	50.1204	28.6622	67.2778	73.3939	116.423	39.5027	49.3097	36.2339	41.6322	39.4598	0.0573428	0.137083	0.672522	0.0181813	0.0714906	0.819843
21ur-12701	NC_003280.10	8492534	8492554	+	21	27.3536	32.2871	27.7265	26.0401	21.9364	23.569	17.0865	24.0763	33.0875	41.0143	31.3951	24.6892	25.3212	28.052	45.7954	35.3061	NA	NA	NA	NA	NA	NA
21ur-12756	NC_003279.8	7815028	7815048	+	21	117.62	93.7368	91.7106	106.02	109.682	106.06	137.831	120.381	122.424	155.422	163.516	161.097	85.2924	82.9872	93.6724	102.803	0.397344	0.545315	-0.14052	0.000761299	0.00809882	0.749413
21ur-12854	NC_003282.8	15168859	15168879	-	21	5.47072	0	1.0664	3.72002	2.3091	0.98204	3.4173	1.14649	9.92624	5.39661	7.84877	2.46892	5.33078	0	0	3.11525	NA	NA	NA	NA	NA	NA
21ur-12912	NC_003282.8	7350683	7350703	-	21	36.9274	37.4947	24.5273	28.8301	33.4819	46.1559	41.0076	33.2482	55.1458	53.9661	57.5577	39.5027	39.9808	38.5715	44.7546	25.9604	NA	NA	NA	0.0620388	0.166511	0.473815
21ur-12947	NC_003284.9	13397505	13397525	-	21	41.0304	17.7058	28.7929	18.6001	31.1728	21.6049	35.3121	13.7579	45.2195	58.2834	39.2439	33.3304	70.6328	67.7924	43.7138	64.3818	NA	NA	NA	0.0718362	0.185614	-0.468664
21ur-12959	NC_003282.8	5320914	5320934	+	21	25.9859	28.121	44.7889	39.0602	42.7183	49.102	37.5903	38.9807	34.1904	49.6488	43.1682	47.5267	51.9751	61.9482	58.285	53.9976	NA	NA	NA	0.120296	0.263583	-0.338649
21ur-12960	NC_003279.8	7639382	7639402	-	21	32.8243	37.4947	43.7225	39.9902	49.6456	49.102	44.4249	60.764	56.2487	38.8556	69.3308	57.4024	46.6443	64.2859	49.9586	55.0361	0.177977	0.30809	-0.322338	0.787444	0.88006	0.061059
21ur-12975	NC_003284.9	16262684	16262704	+	21	116.253	56.2421	88.5114	70.6803	90.0547	93.2938	83.1544	87.1332	98.1594	77.7112	121.656	100.609	151.927	180.001	173.814	174.454	0.898268	0.938682	-0.0294056	0.000791635	0.00829673	-0.750482
21ur-12977	NC_003279.8	9008525	9008545	+	21	1493.51	1532.08	1526.02	1601.47	1929.25	1781.42	1848.76	1806.87	1605.84	1897.45	1680.95	1243.72	1949.73	2064.16	2003.55	2057.1	0.013374	0.0470926	-0.18504	0.0109457	0.0504734	-0.312941
21ur-12981	NC_003282.8	10693264	10693284	+	21	392.524	267.671	302.858	330.151	208.973	228.815	226.681	244.202	283.449	236.372	268.166	158.011	359.827	375.196	248.752	245.066	0.00114031	0.00787989	0.579382	0.094657	0.225419	-0.367774
21ur-13080	NC_003281.10	7748715	7748735	+	21	10.9414	11.4567	10.664	10.23	10.3909	11.7845	9.11281	13.7579	9.92624	12.9519	9.1569	13.5791	10.6616	23.3767	20.8161	8.30733	NA	NA	NA	NA	NA	NA
21ur-13101	NC_003282.8	4861259	4861279	+	21	9.57376	20.8304	6.39841	16.7401	10.3909	18.6588	11.391	3.43947	17.6466	17.2692	31.3951	9.25845	10.6616	10.5195	12.4896	12.461	NA	NA	NA	NA	NA	NA
21ur-13146	NC_003279.8	8265954	8265974	+	21	45.1334	53.1175	12.7968	39.0602	30.0182	19.6408	25.0602	20.6368	27.5729	37.7763	23.5463	52.4646	10.6616	25.7144	21.8569	28.0372	NA	NA	NA	NA	NA	NA
21ur-13158	NC_003282.8	5497436	5497456	-	21	17.7798	11.4567	10.664	17.6701	20.7819	11.7845	13.6692	5.73245	11.0292	7.55526	6.54064	17.8997	5.33078	8.18184	8.32643	12.461	NA	NA	NA	NA	NA	NA
21ur-13186	NC_003282.8	9669190	9669210	+	21	34.192	34.3701	19.1952	24.1801	47.3365	45.1738	33.0339	38.9807	36.3962	53.9661	43.1682	38.2683	45.3116	29.2209	34.3465	59.1897	NA	NA	NA	0.852217	0.919709	0.0498554
21ur-13194	NC_003282.8	6508893	6508913	+	21	17.7798	28.121	14.9296	10.23	32.3273	27.4971	27.3384	37.8342	29.7787	22.6658	28.7788	20.9858	37.3154	18.7014	27.0609	29.0756	NA	NA	NA	NA	NA	NA
21ur-13215	NC_003282.8	8597970	8597990	-	21	149.077	118.733	89.5778	97.6504	78.5093	99.186	107.075	111.21	217.274	198.595	189.679	79.6227	113.279	81.8184	115.529	109.034	0.198016	0.332156	0.262131	0.0247772	0.089201	0.702327
21ur-13221	NC_003283.11	12323249	12323269	-	21	49.2365	31.2456	19.1952	23.2501	48.491	42.2277	60.3724	42.4201	45.2195	48.5695	62.7902	50.6129	42.6462	50.2599	52.0402	50.8824	0.0655709	0.150645	-0.608192	0.614521	0.758192	0.0988169
21ur-13223	NC_003282.8	8259413	8259433	-	21	60.1779	92.6952	75.7146	79.9803	35.791	63.8326	48.9813	25.2228	57.3516	84.1872	53.6333	18.5169	35.9827	15.1948	35.3873	24.922	0.00768303	0.0312238	0.897826	0.0565353	0.15675	0.917603
21ur-13224	NC_003282.8	15850946	15850966	-	21	41.0304	47.9099	44.7889	29.7601	25.4001	33.3894	42.1467	36.6877	61.7632	50.7282	69.3308	35.7994	43.9789	26.8832	20.8161	19.7299	NA	NA	NA	0.00863312	0.0429292	0.980584
21ur-13226	NC_003279.8	6626317	6626337	-	21	329.611	285.376	330.585	327.361	347.519	316.217	299.584	287.769	368.374	291.417	330.957	422.186	326.51	308.572	334.098	329.178	0.405726	0.553598	0.0996962	0.301922	0.486581	0.155118
21ur-13240	NC_003282.8	17336293	17336313	-	21	43.7658	38.5362	43.7225	35.3402	47.3365	41.2457	50.1204	37.8342	79.4099	52.8868	47.0926	32.096	47.977	40.9092	56.2034	52.9592	NA	NA	NA	0.742805	0.850475	0.0893565
21ur-13268	NC_003282.8	6480716	6480736	-	21	246.182	236.425	222.878	227.851	207.819	214.085	264.271	221.273	326.463	308.686	337.497	304.912	318.514	343.637	354.914	355.138	0.358006	0.505402	0.113741	0.433097	0.611957	-0.0817543
21ur-13274	NC_003282.8	12122605	12122625	-	21	42.3981	20.8304	61.8513	27.9001	39.2546	36.3355	25.0602	17.1973	129.041	25.9037	41.8601	33.9477	19.9904	23.3767	29.1425	44.6519	NA	NA	NA	NA	NA	NA
21ur-13357	NC_003282.8	13679201	13679221	-	21	6.8384	3.12456	0	2.79001	0	0	0	0	9.92624	1.07932	6.54064	0	0	0	1.0408	0	NA	NA	NA	NA	NA	NA
21ur-13362	NC_003282.8	14296314	14296334	-	21	28.7213	38.5362	13.8632	26.9701	45.0274	28.4792	18.2256	21.7833	31.9845	35.6176	28.7788	24.072	39.9808	47.9222	37.4689	40.4982	NA	NA	NA	NA	NA	NA
21ur-13369	NC_003283.11	7087472	7087492	-	21	146.342	137.481	119.437	136.711	150.091	162.037	170.865	159.362	187.496	161.898	173.981	91.3501	162.589	163.637	149.876	155.762	0.192854	0.325772	-0.179377	0.84799	0.916842	-0.0376922
21ur-13376	NC_003282.8	15615432	15615452	-	21	935.493	973.821	804.067	713.313	1133.77	1058.64	1291.74	1202.67	683.807	623.848	728.628	332.687	955.542	978.314	868.031	968.842	0.00225485	0.0128815	-0.3818	0.00458842	0.0275833	-0.665955
21ur-13385	NC_003284.9	1459287	1459307	+	21	8.20608	19.7889	13.8632	9.30004	9.23638	18.6588	10.2519	13.7579	20.9554	16.1898	15.6975	17.8997	25.3212	8.18184	17.6937	23.8836	NA	NA	NA	NA	NA	NA
21ur-13387	NC_003282.8	14175565	14175585	-	21	23.2506	21.8719	19.1952	28.8301	17.3182	44.1918	37.5903	26.3693	23.1612	17.2692	17.0057	16.048	17.325	15.1948	29.1425	21.8067	NA	NA	NA	NA	NA	NA
21ur-13425	NC_003282.8	6819670	6819690	+	21	752.224	693.652	640.908	661.233	639.62	750.279	555.881	776.174	780.864	771.716	780.953	494.401	570.393	961.951	676.523	586.705	0.474377	0.617176	0.083272	0.8849	0.939909	0.0274878
21ur-13428	NC_003280.10	10163506	10163526	+	21	15.0445	16.6643	20.2616	23.2501	49.6456	33.3894	19.3647	27.5158	22.0583	18.3485	24.8544	24.6892	13.3269	31.5585	46.8362	29.0756	NA	NA	NA	NA	NA	NA
21ur-13439	NC_003279.8	32415	32435	+	21	30.089	32.2871	26.6601	33.4801	32.3273	28.4792	31.8948	16.0509	16.5437	23.7451	24.8544	26.5409	23.9885	40.9092	46.8362	41.5366	NA	NA	NA	NA	NA	NA
21ur-13444	NC_003282.8	8973042	8973062	-	21	0	0	0	0	0	0	0	0	0	0	0	0.61723	0	0	0	0	NA	NA	NA	NA	NA	NA
21ur-13453	NC_003282.8	13797757	13797777	-	21	61.5456	74.9894	65.0506	81.8404	73.8911	71.6889	129.858	53.885	43.0137	35.6176	65.4064	30.8615	45.3116	82.9872	44.7546	59.1897	0.61952	0.740067	-0.132818	0.175532	0.338615	-0.417554
21ur-13514	NC_003282.8	7734635	7734655	+	21	10.9414	5.2076	1.0664	3.72002	10.3909	176.767	31.8948	1.14649	26.47	33.459	30.087	1.85169	5.33078	1.16883	3.12241	38.4214	NA	NA	NA	NA	NA	NA
21ur-13645	NC_003282.8	10055550	10055570	-	21	124.459	151.02	118.371	119.041	135.082	144.36	209.595	142.165	248.156	186.723	209.301	128.384	203.902	164.806	212.324	199.376	0.213237	0.349348	-0.22495	0.963207	0.981171	-0.00851329
21ur-13703	NC_003282.8	14894547	14894567	+	21	1053.11	947.783	664.369	710.523	831.275	754.207	697.13	783.052	970.565	1003.77	1109.29	1172.74	746.309	637.015	817.031	817.233	0.139474	0.260121	0.203469	0.00115578	0.0109052	0.523534
21ur-13718	NC_003282.8	13943689	13943709	-	21	128.562	114.567	101.308	107.88	382.155	340.768	392.99	412.736	134.556	130.598	143.894	180.231	231.889	335.455	270.609	325.024	1.83202e-08	4.24515e-06	-1.68711	0.000294833	0.00426231	-0.943125
21ur-13725	NC_003282.8	14853440	14853460	+	21	154.548	182.266	166.359	144.151	163.946	222.923	160.613	144.458	179.775	185.643	171.365	117.274	150.594	135.585	161.325	113.187	0.880562	0.928768	-0.0249802	0.204114	0.373194	0.232561
21ur-13767	NC_003282.8	5347196	5347216	-	21	190.108	201.013	198.351	186.931	62.3456	81.5093	43.2858	82.5473	135.659	150.026	177.905	75.9193	94.6213	82.9872	71.8155	42.5751	5.35102e-06	0.000186481	1.59275	0.0103181	0.0483888	0.890658
21ur-13800	NC_003279.8	13132264	13132284	+	21	58.8102	65.6157	37.3241	41.8502	5.77274	12.7665	6.83461	10.3184	118.012	126.281	132.121	52.4646	27.9866	25.7144	30.1833	40.4982	8.2051e-06	0.000247787	2.53913	0.000110889	0.0022712	1.7684
21ur-13843	NC_003282.8	16004562	16004582	-	21	88.8992	108.318	66.117	124.621	92.3638	132.575	133.275	123.821	103.674	94.9804	100.726	78.3882	138.6	154.286	156.121	154.724	0.281947	0.427991	-0.237567	0.0005581	0.00654331	-0.662939
21ur-13929	NC_003282.8	10091131	10091151	+	21	80.6931	92.6952	70.3826	72.5403	65.8092	80.5273	102.519	73.3753	174.261	114.408	113.807	86.4122	63.9693	93.5068	128.019	89.3038	0.819824	0.888435	0.0446253	0.151478	0.30699	0.384298
21ur-13971	NC_003282.8	14531332	14531352	+	21	75.2224	108.318	115.171	90.2104	114.3	88.3836	92.2672	106.624	151.099	113.329	107.267	72.2159	95.954	111.039	119.692	115.264	0.857862	0.914204	0.0350825	0.967408	0.982977	0.00845056
21ur-13973	NC_003282.8	17445800	17445820	+	21	31.4566	12.4982	15.996	14.8801	9.23638	7.85632	18.2256	11.4649	20.9554	26.9831	10.465	27.1581	9.32886	12.8572	10.408	17.6531	NA	NA	NA	NA	NA	NA
21ur-13975	NC_003283.11	14252551	14252571	-	21	356.964	364.532	199.417	239.941	282.864	296.576	252.88	283.183	134.556	127.36	139.97	58.6369	145.264	129.741	133.223	172.377	0.508719	0.64657	0.118411	0.180915	0.345722	-0.341307
21ur-13999	NC_003282.8	9884637	9884657	-	21	934.125	868.627	834.993	911.404	733.138	852.411	910.142	975.663	898.876	878.569	1058.28	1028.92	922.224	1004.03	945.05	911.729	0.283175	0.429315	0.104754	0.582118	0.732334	0.0567401
21ur-14053	NC_003282.8	15901186	15901206	+	21	10090.7	10155.9	11496.9	10605.8	14772.4	16123.1	13956.3	13043.6	11385.4	11387.9	9901.23	7952.4	16697.3	14654.8	17991.3	15603.2	0.000691015	0.00553147	-0.375071	7.04612e-05	0.00166091	-0.659889
21ur-14079	NC_003282.8	9507767	9507787	-	21	97.1053	67.6988	68.2498	68.8203	68.1183	72.671	71.7634	80.2543	97.0565	92.8217	91.569	59.2541	113.279	97.0133	117.611	80.9965	0.576926	0.705232	0.107989	0.210718	0.381359	-0.256619
21ur-14084	NC_003279.8	9431743	9431763	-	21	630.5	541.59	509.74	556.142	535.71	538.158	545.629	569.805	574.619	549.375	643.599	849.309	621.036	660.391	581.809	565.937	0.268922	0.413687	0.102519	0.388992	0.570578	0.143922
21ur-14110	NC_003282.8	6569551	6569571	+	21	374.744	346.826	228.21	289.231	318.655	325.055	296.166	303.82	303.302	313.004	345.346	292.567	275.868	274.676	338.261	316.717	0.677314	0.785146	0.0590785	0.522804	0.684905	0.0765784
21ur-14115	NC_003284.9	8736731	8736751	+	21	39.6627	32.2871	34.1249	39.0602	50.8001	57.9404	37.5903	69.9359	43.0137	43.1729	45.7845	69.747	65.302	56.1041	57.2442	59.1897	0.0666263	0.152566	-0.504235	0.456158	0.631715	-0.177726
21ur-14209	NC_003282.8	5981091	5981111	+	21	220.196	233.3	119.437	174.841	217.055	190.516	218.707	191.464	141.173	169.454	164.824	174.059	187.91	258.312	215.446	198.337	0.725084	0.819801	-0.0649515	0.03103	0.103737	-0.376055
21ur-14221	NC_003279.8	15024932	15024952	-	21	147.709	201.013	203.683	186.001	258.619	166.947	151.5	207.515	191.907	203.992	194.911	206.772	203.902	206.884	203.998	202.491	0.965602	0.981064	-0.00841636	0.947749	0.973428	-0.00775501
21ur-14279	NC_003284.9	7306443	7306463	+	21	10.9414	10.4152	7.46482	13.0201	24.2455	11.7845	22.782	13.7579	20.9554	24.8244	41.8601	53.0818	23.9885	42.078	45.7954	37.383	NA	NA	NA	NA	NA	NA
21ur-14330	NC_003283.11	6614915	6614935	-	21	329.611	220.802	157.828	138.571	143.164	172.839	184.534	166.241	414.696	442.522	378.049	77.1538	62.6366	102.857	85.3459	147.455	0.11074	0.220412	0.399956	0.00364202	0.0235827	1.70122
21ur-14353	NC_003283.11	9716162	9716182	-	21	12.3091	15.6228	26.6601	24.1801	6.92729	6.87428	15.9474	19.4903	15.4408	22.6658	20.9301	40.12	19.9904	26.8832	18.7345	18.6915	NA	NA	NA	NA	NA	NA
21ur-14360	NC_003282.8	12970955	12970975	+	21	31.4566	39.5777	25.5937	39.9902	33.4819	9.8204	10.2519	16.0509	8.82332	5.39661	11.7732	38.2683	11.9942	53.7664	28.1017	15.5762	NA	NA	NA	NA	NA	NA
21ur-14363	NC_003284.9	8135740	8135760	+	21	113.517	119.775	82.113	107.88	122.382	154.18	137.831	157.069	130.144	139.233	170.057	111.101	149.262	123.896	145.713	167.185	0.0442628	0.113506	-0.364537	0.626261	0.768302	-0.078803
21ur-14367	NC_003279.8	10581806	10581826	+	21	13.6768	10.4152	6.39841	7.44003	5.77274	0.98204	5.6955	3.43947	6.61749	6.47594	6.54064	9.87568	0	4.67534	4.16322	3.11525	NA	NA	NA	NA	NA	NA
21ur-14371	NC_003282.8	7755982	7756002	+	21	5.47072	7.29064	3.19921	2.79001	3.46364	1.96408	0	2.29298	2.20583	4.31729	7.84877	4.93784	0	0	0	0	NA	NA	NA	NA	NA	NA
21ur-14380	NC_003284.9	3686088	3686108	+	21	161.386	156.228	82.113	94.8604	69.2729	104.096	100.241	51.592	116.909	127.36	205.376	139.494	77.2963	90.0003	95.754	105.918	0.0321119	0.089669	0.660318	0.00584413	0.0327305	0.688522
21ur-14382	NC_003284.9	13454758	13454778	+	21	30.089	39.5777	25.5937	23.2501	28.8637	24.551	31.8948	24.0763	38.602	26.9831	40.552	26.5409	34.65	35.065	29.1425	21.8067	NA	NA	NA	NA	NA	NA
21ur-14385	NC_003282.8	8779931	8779951	+	21	112.15	139.564	89.5778	138.571	173.182	181.677	162.891	130.7	106.983	134.915	99.4178	122.212	175.916	157.793	237.303	222.221	0.0630569	0.146501	-0.360746	0.00177533	0.014521	-0.745158
21ur-14414	NC_003282.8	6076059	6076079	-	21	16.4122	19.7889	20.2616	21.3901	31.1728	25.533	18.2256	16.0509	23.1612	25.9037	17.0057	30.2443	18.6577	23.3767	30.1833	24.922	NA	NA	NA	NA	NA	NA
21ur-14419	NC_003284.9	13262683	13262703	+	21	42.3981	32.2871	41.5897	49.2902	76.2002	34.3714	51.2595	45.8596	35.2933	51.8075	39.2439	63.5747	42.6462	63.1171	34.3465	69.5739	0.404847	0.552742	-0.243252	0.774278	0.872119	-0.0871641
21ur-14446	NC_003282.8	2843879	2843899	-	21	24.6182	19.7889	39.4569	22.3201	40.4092	42.2277	47.8422	41.2736	25.367	47.4902	28.7788	30.2443	65.302	26.8832	27.0609	23.8836	NA	NA	NA	NA	NA	NA
21ur-14620	NC_003282.8	14650004	14650024	-	21	9.57376	17.7058	4.26561	6.51003	10.3909	11.7845	5.6955	4.58596	4.41166	9.7139	6.54064	5.55507	0	1.16883	5.20402	8.30733	NA	NA	NA	NA	NA	NA
21ur-14649	NC_003283.11	10960304	10960324	+	21	239.344	231.217	177.023	210.181	219.364	193.462	175.422	230.444	299.993	278.465	277.323	193.81	223.893	226.754	225.854	234.682	0.353244	0.500874	0.135243	0.134784	0.28385	0.215532
21ur-14652	NC_003282.8	10579410	10579430	-	21	139.503	124.982	107.707	96.7204	130.464	126.683	111.632	155.923	143.379	101.456	154.359	44.4406	122.608	149.611	158.202	122.533	0.576578	0.704937	-0.0970852	0.296653	0.48109	-0.336814
21ur-14659	NC_003282.8	7240636	7240656	-	21	64.281	62.4912	28.7929	29.7601	34.6364	53.0302	55.8159	47.0061	52.9399	79.8699	58.8658	25.3064	45.3116	47.9222	63.489	76.8428	0.978448	0.987736	0.00848575	0.698112	0.820273	-0.127501
21ur-14670	NC_003282.8	11228513	11228533	+	21	235.241	240.591	156.761	157.171	157.019	256.312	183.395	143.311	283.449	279.545	228.923	87.6467	189.243	116.883	170.692	120.456	0.469674	0.612748	0.154793	0.108787	0.247403	0.555907
21ur-14693	NC_003280.10	9468082	9468102	-	21	30.089	38.5362	22.3945	11.16	1.15455	4.9102	5.6955	3.43947	52.9399	41.0143	40.552	7.40676	14.6596	10.5195	6.24482	12.461	NA	NA	NA	NA	NA	NA
21ur-14704	NC_003280.10	6968318	6968338	-	21	20.5152	24.9965	18.1288	24.1801	16.1637	23.569	30.7557	34.3947	29.7787	39.9349	31.3951	11.7274	27.9866	28.052	20.8161	30.1141	NA	NA	NA	NA	NA	NA
21ur-14724	NC_003281.10	6173414	6173434	+	21	82.0608	69.7818	84.2458	86.4904	88.9002	66.7787	67.207	58.471	110.292	102.536	79.7958	68.5126	70.6328	58.4417	52.0402	82.0349	0.190017	0.322506	0.273573	0.0470501	0.138481	0.469628
21ur-14731	NC_003282.8	7094198	7094218	+	21	320.037	286.418	188.753	253.891	245.919	306.396	267.689	212.101	347.418	315.162	293.021	320.96	313.183	313.248	326.812	354.1	0.598581	0.723335	0.0878904	0.933987	0.966295	-0.00932572
21ur-14752	NC_003284.9	4126679	4126699	-	21	15.0445	9.37368	1.0664	7.44003	3.46364	2.94612	10.2519	3.43947	9.92624	12.9519	13.0813	16.6652	9.32886	7.01301	3.12241	7.26891	NA	NA	NA	NA	NA	NA
21ur-14753	NC_003283.11	6493200	6493220	+	21	15.0445	16.6643	23.4609	24.1801	31.1728	14.7306	20.5038	26.3693	30.8816	22.6658	15.6975	32.7132	26.6539	39.7404	42.673	36.3446	NA	NA	NA	NA	NA	NA
21ur-14758	NC_003282.8	17340867	17340887	-	21	830.182	764.475	660.103	718.893	1275.78	1310.04	1190.36	1450.31	713.586	764.16	744.325	566.617	1052.83	1155.98	1164.66	1123.57	2.36151e-06	0.000105374	-0.744254	2.52534e-05	0.000833671	-0.673113
21ur-14760	NC_003280.10	9321667	9321687	-	21	87.5315	87.4876	91.7106	83.7004	96.982	68.7428	86.5717	95.1586	88.2332	124.122	129.505	67.2781	91.9559	70.1301	115.529	78.9196	0.626514	0.745592	0.088386	0.416067	0.596869	0.198698
21ur-14767	NC_003283.11	8759111	8759131	-	21	15.0445	10.4152	4.26561	6.51003	15.0091	4.9102	9.11281	8.02543	22.0583	28.0624	23.5463	5.55507	1.33269	5.84417	7.28563	10.3842	NA	NA	NA	NA	NA	NA
21ur-14768	NC_003280.10	10647691	10647711	+	21	295.419	238.508	175.956	177.631	271.319	313.271	341.73	307.259	253.67	209.389	218.457	196.279	179.914	161.299	238.344	178.608	0.0254615	0.0757764	-0.41279	0.158009	0.315763	0.228715
21ur-14770	NC_003282.8	10392922	10392942	-	21	53.3395	56.2421	67.1834	57.6602	28.8637	53.0302	29.6166	38.9807	34.1904	30.221	58.8658	17.8997	26.6539	30.3897	34.3465	19.7299	0.0166755	0.0556749	0.70761	NA	NA	NA
21ur-14775	NC_003282.8	6620404	6620424	-	21	58.8102	48.9514	52.2537	27.9001	53.1092	60.8865	70.6243	91.7192	68.3807	59.3627	52.3251	27.7754	91.9559	120.39	82.2235	68.5355	0.0931484	0.194085	-0.494966	0.0140509	0.0600472	-0.811
21ur-14779	NC_003282.8	8648772	8648792	-	21	101.208	66.6572	65.0506	76.2603	124.691	132.575	101.38	102.038	105.88	89.5838	75.8715	51.2301	77.2963	61.9482	89.5092	78.9196	0.0210621	0.06575	-0.512291	0.763102	0.864724	0.0690678
21ur-14791	NC_003284.9	2474226	2474246	+	21	34.192	31.2456	15.996	15.8101	9.23638	4.9102	15.9474	9.17192	26.47	15.1105	11.7732	2.46892	0	1.16883	7.28563	2.07683	NA	NA	NA	NA	NA	NA
21ur-14793	NC_003280.10	3374009	3374029	+	21	23.2506	28.121	15.996	15.8101	13.8546	20.6228	15.9474	13.7579	48.5283	55.0455	79.7958	39.5027	39.9808	43.2469	40.5914	43.6135	NA	NA	NA	0.10547	0.242175	0.407772
21ur-14803	NC_003284.9	13117756	13117776	-	21	31.4566	46.8684	14.9296	24.1801	34.6364	37.3175	39.8685	30.9552	30.8816	39.9349	36.6276	50.6129	53.3078	37.4027	44.7546	32.1909	NA	NA	NA	0.923193	0.960403	-0.02527
21ur-14804	NC_003282.8	15900541	15900561	-	21	39.6627	49.9929	41.5897	37.2002	36.9455	45.1738	39.8685	33.2482	36.3962	55.0455	44.4764	10.4929	46.6443	35.065	37.4689	28.0372	NA	NA	NA	NA	NA	NA
21ur-14806	NC_003280.10	9060040	9060060	-	21	27329	30042.6	23852.2	31849.8	26287.9	26773.4	20711.1	24831.8	26075.1	25451.5	25921.9	22957.3	25952.9	27509.7	26759.1	25324.9	0.0204296	0.0643209	0.268382	0.426624	0.605996	-0.0512135
21ur-14807	NC_003282.8	7006903	7006923	-	21	530.66	515.552	435.092	436.172	275.937	265.151	273.384	274.011	288.964	298.972	312.643	228.375	227.891	212.728	224.814	194.184	1.81163e-06	8.57635e-05	0.886348	0.00713336	0.0376361	0.408756
21ur-14808	NC_003280.10	9200390	9200410	+	21	36.9274	49.9929	25.5937	45.5702	45.0274	45.1738	46.7031	49.2991	52.9399	36.697	51.017	49.9957	47.977	44.4157	43.7138	63.3434	0.524323	0.66024	-0.160376	0.861392	0.926023	-0.0384847
21ur-14813	NC_003282.8	14848301	14848321	-	21	36.9274	29.1625	11.7304	37.2002	25.4001	37.3175	50.1204	45.8596	29.7787	35.6176	27.4707	22.8375	25.3212	28.052	24.9793	24.922	NA	NA	NA	NA	NA	NA
21ur-14823	NC_003282.8	8728237	8728257	-	21	6504.69	6390.76	7117.17	6636.51	6502.41	5973.75	5831.06	6289.64	6599.84	6115.44	5644.58	5371.14	6009.12	6593.4	6462.35	6815.12	0.0186373	0.0601128	0.190653	0.185115	0.350607	-0.10442
21ur-14827	NC_003283.11	12098899	12098919	-	21	27.3536	30.2041	28.7929	21.3901	58.8819	35.3534	37.5903	38.9807	38.602	38.8556	32.7032	22.8375	43.9789	39.7404	58.285	47.7671	NA	NA	NA	0.0509422	0.146189	-0.515946
21ur-14830	NC_003282.8	15125327	15125347	+	21	19.1475	36.4532	42.6561	33.4801	23.091	4.9102	5.6955	16.0509	71.6895	61.5214	30.087	35.1821	30.652	22.2079	43.7138	28.0372	NA	NA	NA	0.0638585	0.170036	0.675855
21ur-14833	NC_003279.8	4634991	4635011	+	21	7808.09	7913.47	7725.02	7501.41	6731.01	6874.28	7128.49	7285.94	8568.55	8108.95	8604.87	6359.94	7417.78	6975.6	7148.24	7473.48	0.00158866	0.010011	0.216775	0.10018	0.234186	0.142323
21ur-14834	NC_003282.8	16191142	16191162	-	21	19.1475	8.33216	4.26561	6.51003	9.23638	15.7126	6.83461	2.29298	19.8525	15.1105	5.23251	2.46892	10.6616	11.6883	10.408	16.6147	NA	NA	NA	NA	NA	NA
21ur-14879	NC_003282.8	14398046	14398066	-	21	21.8829	40.6193	10.664	26.9701	20.7819	18.6588	29.6166	17.1973	17.6466	26.9831	35.3195	30.2443	35.9827	29.2209	47.877	26.9988	NA	NA	NA	NA	NA	NA
21ur-14900	NC_003281.10	8894241	8894261	+	21	10.9414	5.2076	5.33201	7.44003	2.3091	6.87428	2.2782	9.17192	13.235	6.47594	3.92439	2.46892	7.99617	5.84417	10.408	6.2305	NA	NA	NA	NA	NA	NA
21ur-14932	NC_003283.11	5014175	5014195	+	21	19.1475	27.0795	27.7265	11.16	8.08184	8.83836	15.9474	10.3184	18.7496	16.1898	32.7032	5.55507	5.33078	5.84417	7.28563	10.3842	NA	NA	NA	NA	NA	NA
21ur-14945	NC_003282.8	14517173	14517193	-	21	23.2506	20.8304	14.9296	12.0901	12.7	5.89224	23.9211	12.6114	20.9554	26.9831	20.9301	23.4548	18.6577	12.8572	18.7345	20.7683	NA	NA	NA	NA	NA	NA
21ur-14953	NC_003282.8	17162266	17162286	-	21	23.2506	19.7889	15.996	44.6402	32.3273	27.4971	27.3384	19.4903	41.9108	34.5383	22.2382	19.7514	42.6462	43.2469	33.3057	42.5751	NA	NA	NA	NA	NA	NA
21ur-14961	NC_003280.10	9468044	9468064	-	21	25.9859	30.2041	20.2616	10.23	1.15455	5.89224	4.5564	3.43947	44.1166	34.5383	40.552	6.78953	14.6596	9.35068	5.20402	12.461	NA	NA	NA	NA	NA	NA
21ur-15013	NC_003284.9	9223442	9223462	-	21	57.4426	89.5707	60.7849	68.8203	75.0456	73.653	89.989	81.4008	61.7632	61.5214	74.5633	85.795	90.6232	93.5068	82.2235	92.419	0.507733	0.645876	-0.13284	0.13037	0.277927	-0.298084
21ur-15035	NC_003283.11	11474694	11474714	+	21	67.0163	36.4532	61.8513	62.3103	115.455	104.096	137.831	68.7894	73.8953	59.3627	57.5577	85.1778	103.95	119.221	107.203	94.4959	0.00809134	0.0324472	-0.828388	0.0124495	0.0551369	-0.575911
21ur-15048	NC_003284.9	3688584	3688604	-	21	39.6627	33.3286	18.1288	23.2501	27.7092	39.2816	19.3647	20.6368	26.47	39.9349	27.4707	44.4406	13.3269	29.2209	26.0201	25.9604	NA	NA	NA	NA	NA	NA
21ur-15050	NC_003282.8	7755983	7756003	+	21	5.47072	7.29064	3.19921	2.79001	3.46364	1.96408	0	2.29298	2.20583	4.31729	7.84877	4.93784	0	0	0	0	NA	NA	NA	NA	NA	NA
21ur-15067	NC_003280.10	5112775	5112795	+	21	35.5597	23.9549	19.1952	15.8101	34.6364	25.533	35.3121	25.2228	30.8816	29.1417	39.2439	25.3064	31.9847	35.065	29.1425	36.3446	NA	NA	NA	NA	NA	NA
21ur-15085	NC_003283.11	8719720	8719740	-	21	38.295	22.9134	17.0624	19.5301	48.491	22.5869	36.4512	18.3438	36.3962	35.6176	51.017	20.9858	18.6577	18.7014	33.3057	35.3061	NA	NA	NA	NA	NA	NA
21ur-15116	NC_003280.10	7900666	7900686	+	21	87.5315	112.484	100.242	99.5104	109.682	119.809	141.249	145.604	93.7478	90.6631	91.569	92.5845	145.264	157.793	122.815	144.34	0.0990281	0.203226	-0.29132	0.00139521	0.0123654	-0.601294
21ur-15157	NC_003282.8	14990753	14990773	+	21	2.73536	14.5813	2.1328	10.23	8.08184	12.7665	20.5038	11.4649	16.5437	18.3485	3.92439	6.78953	11.9942	11.6883	10.408	20.7683	NA	NA	NA	NA	NA	NA
21ur-15194	NC_003282.8	6506884	6506904	-	21	87.5315	86.4461	69.3162	79.9803	90.0547	113.917	83.1544	97.4516	132.35	110.091	81.104	72.8332	71.9655	80.6496	99.9172	61.2665	0.313219	0.460466	-0.182971	0.155366	0.312545	0.346306
21ur-15200	NC_003280.10	5112772	5112792	+	21	35.5597	22.9134	19.1952	15.8101	34.6364	24.551	33.0339	24.0763	29.7787	29.1417	39.2439	24.072	29.3193	33.8962	29.1425	35.3061	NA	NA	NA	NA	NA	NA
21ur-15209	NC_003281.10	921232	921252	+	21	50.6042	36.4532	23.4609	27.9001	49.6456	39.2816	37.5903	27.5158	54.0428	42.0936	58.8658	27.7754	31.9847	47.9222	37.4689	42.5751	0.729031	0.822854	-0.104075	0.508407	0.673996	0.176964
21ur-15248	NC_003283.11	6529733	6529753	+	21	1159.79	1056.1	751.814	887.224	1980.05	1944.44	1651.7	1947.89	839.318	685.37	727.32	710.432	1196.76	1524.16	1703.8	1687.43	4.69321e-06	0.000168445	-0.899282	6.57586e-06	0.000349222	-1.02347
21ur-15263	NC_003282.8	13841466	13841486	-	21	77.9578	59.3666	41.5897	56.7302	65.8092	50.084	50.1204	52.7385	58.4545	38.8556	48.4008	48.7612	66.6347	52.5975	39.5506	97.6111	0.473425	0.616252	0.168395	0.213004	0.383682	-0.371479
21ur-15264	NC_003280.10	247735	247755	-	21	121.724	143.73	164.226	136.711	150.091	127.665	146.944	155.923	115.806	143.55	168.749	145.049	117.277	155.455	163.406	168.223	0.780879	0.860779	0.0439566	0.750892	0.856377	-0.0555103
21ur-15298	NC_003282.8	6023356	6023376	+	21	172.328	137.481	131.168	156.241	152.4	236.672	220.986	176.559	177.569	168.374	181.83	184.552	277.2	252.468	253.956	258.566	0.0728325	0.162936	-0.327714	0.000972513	0.00970779	-0.521154
21ur-15312	NC_003282.8	9461695	9461715	-	21	124.459	135.398	130.101	132.991	162.791	163.019	140.109	153.63	140.07	128.439	115.115	154.925	142.598	161.299	163.406	161.993	0.230082	0.368706	-0.169997	0.236969	0.412317	-0.190146
21ur-15383	NC_003283.11	14158286	14158306	-	21	313.199	224.968	187.687	171.121	105.064	95.2579	115.049	87.1332	373.888	434.967	459.153	72.2159	129.271	130.909	142.59	100.726	4.23929e-05	0.000777673	1.21817	0.00876089	0.0433099	1.3994
21ur-15387	NC_003282.8	12974403	12974423	+	21	9700.95	5414.86	2420.73	3487.51	11046.7	11453.5	10750.8	11921.2	10554.9	9399.82	11395.1	6293.9	10652.2	5508.72	11122	8503.59	0.020117	0.0636115	-1.04914	0.697063	0.819471	0.0855102
21ur-15396	NC_003282.8	5983517	5983537	-	21	537.498	569.711	390.303	523.592	569.192	672.697	599.167	552.608	475.356	501.885	561.187	605.503	510.422	590.261	604.707	635.511	0.153311	0.277731	-0.175173	0.452026	0.628524	-0.0981462
21ur-15397	NC_003282.8	14223139	14223159	+	21	132.665	110.401	83.1794	119.041	154.709	175.785	148.083	145.604	164.334	129.519	159.592	141.346	187.91	317.923	274.772	312.563	0.0244129	0.0735406	-0.420772	0.000616637	0.00697989	-0.859037
21ur-15431	NC_003283.11	3200395	3200415	-	21	9.57376	18.7474	13.8632	10.23	10.3909	17.6767	15.9474	11.4649	18.7496	14.0312	19.6219	21.6031	10.6616	10.5195	13.5305	14.5378	NA	NA	NA	NA	NA	NA
21ur-15441	NC_003282.8	4861260	4861280	+	21	9.57376	20.8304	7.46482	16.7401	10.3909	18.6588	11.391	3.43947	17.6466	17.2692	30.087	9.25845	10.6616	10.5195	12.4896	12.461	NA	NA	NA	NA	NA	NA
21ur-15445	NC_003284.9	974741	974761	-	21	32.8243	36.4532	31.9921	35.3402	39.2546	43.2098	34.173	36.6877	20.9554	22.6658	24.8544	40.7372	41.3135	53.7664	60.3666	46.7287	NA	NA	NA	0.016048	0.0656781	-0.811661
21ur-15446	NC_003282.8	6207082	6207102	-	21	54.7072	38.5362	49.0545	51.1502	18.4728	24.551	20.5038	18.3438	67.2778	110.091	95.4934	40.12	30.652	33.8962	36.4281	44.6519	0.000250321	0.00267929	1.30176	0.00435551	0.0264974	1.08734
21ur-15523	NC_003280.10	9277976	9277996	+	21	760.43	693.652	631.31	747.723	828.965	930.974	940.897	1012.35	765.423	818.127	865.981	746.231	1060.82	905.847	992.927	980.265	0.00373001	0.0184517	-0.318422	0.00784553	0.0401929	-0.280203
21ur-15524	NC_003279.8	13243112	13243132	+	21	46.5011	56.2421	30.9257	48.3602	24.2455	44.1918	33.0339	28.6622	44.1166	34.5383	28.7788	69.747	43.9789	56.1041	43.7138	53.9976	0.0689331	0.156546	0.545522	0.79276	0.884017	-0.0812276
21ur-15537	NC_003282.8	14909399	14909419	+	21	16.4122	15.6228	14.9296	13.0201	9.23638	19.6408	10.2519	6.87894	22.0583	16.1898	13.0813	9.25845	17.325	11.6883	11.4488	10.3842	NA	NA	NA	NA	NA	NA
21ur-15576	NC_003281.10	191805	191825	-	21	46.5011	53.1175	58.6521	39.9902	33.4819	28.4792	33.0339	30.9552	52.9399	26.9831	26.1626	45.0578	33.3174	38.5715	17.6937	24.922	0.00876504	0.034414	0.728832	NA	NA	NA
21ur-15579	NC_003280.10	9415026	9415046	+	21	318.669	336.411	399.901	315.271	282.864	331.93	265.411	295.794	280.14	237.451	312.643	219.117	303.854	350.65	283.099	309.448	0.0427742	0.110538	0.296103	0.10194	0.237171	-0.233891
21ur-15580	NC_003281.10	5005252	5005272	+	21	243.447	212.47	219.679	212.971	196.273	224.887	202.76	174.266	254.773	259.037	205.376	111.101	206.568	206.884	187.345	182.761	0.0974537	0.200619	0.225816	0.702519	0.823292	0.0865286
21ur-15583	NC_003281.10	3871149	3871169	+	21	109.414	79.1555	42.6561	80.9103	51.9547	97.222	77.4589	89.4262	95.9536	97.139	88.9527	86.4122	83.9597	81.8184	81.1827	101.765	0.896054	0.937135	0.0370827	0.513949	0.679199	0.100883
21ur-15586	NC_003284.9	16609059	16609079	+	21	642.81	619.704	480.948	574.742	636.156	729.656	768.893	717.703	575.722	558.01	640.983	546.249	653.02	662.729	652.584	770.505	0.0363746	0.098309	-0.229566	0.0453067	0.135145	-0.217744
21ur-15588	NC_003282.8	2388245	2388265	+	21	112.15	115.609	165.292	160.891	101.6	115.881	112.771	160.509	131.247	139.233	137.354	146.901	113.279	123.896	140.509	114.226	0.241587	0.382095	0.25795	0.187101	0.352994	0.200526
21ur-15589	NC_003281.10	13118794	13118814	-	21	36.9274	31.2456	43.7225	41.8502	60.0365	43.2098	47.8422	45.8596	28.6758	36.697	20.9301	31.4787	25.3212	42.078	32.2649	47.7671	0.26261	0.405869	-0.274998	NA	NA	NA
21ur-15591	NC_003282.8	13420966	13420986	-	21	88.8992	85.4046	59.7185	82.7704	109.682	91.3297	107.075	61.9104	79.4099	91.7424	91.569	90.7329	95.954	84.1561	94.7132	76.8428	0.488406	0.629472	-0.15418	0.821787	0.901938	0.0361413
21ur-15610	NC_003282.8	14898115	14898135	+	21	153.18	103.11	87.445	59.5203	78.5093	89.3656	89.989	116.942	138.967	133.836	143.894	95.6707	70.6328	74.8054	89.5092	98.6495	0.551195	0.683072	0.158881	0.00456696	0.0274818	0.623583
21ur-15614	NC_003282.8	13841463	13841483	-	21	60.1779	42.7023	33.0585	49.2902	48.491	41.2457	39.8685	41.2736	47.4254	30.221	37.9357	36.4166	53.3078	44.4157	33.3057	75.8044	0.46403	0.607725	0.179047	0.156493	0.313499	-0.42027
21ur-15625	NC_003282.8	9129902	9129922	+	21	980.627	1026.94	1044.01	905.824	810.493	897.585	640.175	812.861	1013.58	948.725	1152.46	1060.4	1091.48	832.21	1035.6	958.458	0.00339504	0.0172269	0.396426	0.305091	0.489754	0.116279
21ur-15627	NC_003282.8	14401861	14401881	-	21	27.3536	23.9549	36.2577	15.8101	23.091	24.551	18.2256	18.3438	24.2641	31.3004	57.5577	19.1341	15.9923	24.5455	18.7345	31.1525	NA	NA	NA	NA	NA	NA
21ur-15630	NC_003282.8	2318114	2318134	-	21	158.651	130.19	115.171	133.921	130.464	157.126	167.448	143.311	37.4991	35.6176	47.0926	22.2203	38.6481	51.4287	24.9793	51.9208	0.575037	0.703574	-0.0851061	0.435787	0.614593	-0.241364
21ur-15671	NC_003282.8	14223223	14223243	-	21	180.534	168.726	139.699	146.011	228.601	245.51	208.455	196.05	223.892	162.978	222.382	280.223	279.866	446.495	375.73	437.173	0.0115301	0.0423614	-0.401052	0.0039457	0.0248894	-0.755234
21ur-15678	NC_003282.8	17198206	17198226	-	21	24.6182	21.8719	8.53122	15.8101	18.4728	19.6408	14.8083	20.6368	16.5437	16.1898	13.0813	18.5169	15.9923	17.5325	21.8569	14.5378	NA	NA	NA	NA	NA	NA
21ur-1646	NC_003282.8	6122184	6122204	-	21	19.1475	21.8719	8.53122	18.6001	0	3.92816	4.5564	5.73245	13.235	8.63458	14.3894	31.4787	7.99617	2.33767	2.08161	5.19208	NA	NA	NA	NA	NA	NA
21ur-1739	NC_003282.8	14853439	14853459	+	21	154.548	182.266	166.359	144.151	163.946	222.923	160.613	144.458	179.775	185.643	171.365	117.274	150.594	135.585	161.325	113.187	0.880562	0.928768	-0.0249802	0.204114	0.373194	0.232561
21ur-1788	NC_003282.8	17031599	17031619	-	21	227.035	181.224	169.558	248.311	177.8	180.695	189.091	218.98	260.288	233.134	252.469	237.016	222.56	180.001	185.263	158.878	0.264265	0.40795	0.180605	0.00912576	0.044522	0.421527
21ur-1810	NC_003282.8	13828448	13828468	+	21	54.7072	44.7853	38.3905	49.2902	50.8001	51.0661	60.3724	33.2482	57.3516	72.3146	54.9414	37.651	31.9847	59.6106	56.2034	46.7287	0.98071	0.989173	0.00588113	0.478471	0.648974	0.188374
21ur-1900	NC_003282.8	14302677	14302697	-	21	38.295	56.2421	24.5273	57.6602	49.6456	68.7428	51.2595	51.592	58.4545	50.7282	44.4764	52.4646	37.3154	81.8184	73.8971	77.8812	0.391184	0.539328	-0.248288	0.169118	0.330561	-0.371256
21ur-2553	NC_003282.8	14762176	14762196	-	21	57.4426	55.2005	43.7225	38.1302	39.2546	60.8865	62.6506	52.7385	82.7186	74.4733	86.3365	74.6849	50.6424	57.2729	56.2034	66.4586	0.716537	0.81348	-0.0863347	0.0147324	0.0621102	0.481201
21ur-2832	NC_003282.8	15982177	15982197	+	21	136.768	119.775	101.308	109.74	165.1	185.606	168.587	183.438	123.526	141.391	151.743	127.149	135.935	162.468	166.529	148.493	0.00303036	0.0158704	-0.520751	0.28331	0.466317	-0.154536
21ur-3084	NC_003282.8	14343241	14343261	-	21	177.798	170.809	114.105	127.411	142.009	176.767	184.534	129.553	144.482	119.805	151.743	64.1919	177.248	115.715	138.427	160.954	0.838257	0.900431	-0.0368833	0.233173	0.407825	-0.30657
21ur-3113	NC_003282.8	5044678	5044698	-	21	16.4122	9.37368	10.664	7.44003	6.92729	5.89224	11.391	8.02543	11.0292	14.0312	10.465	6.1723	10.6616	9.35068	14.5713	7.26891	NA	NA	NA	NA	NA	NA
21ur-314	NC_003282.8	14010045	14010065	-	21	12.3091	16.6643	10.664	13.0201	16.1637	19.6408	19.3647	16.0509	20.9554	23.7451	28.7788	28.3926	13.3269	10.5195	26.0201	24.922	NA	NA	NA	NA	NA	NA
21ur-3188	NC_003282.8	13649216	13649236	-	21	36.9274	38.5362	41.5897	23.2501	43.8728	51.0661	75.1807	45.8596	90.439	80.9492	62.7902	43.8234	45.3116	51.4287	65.5707	45.6903	0.0660067	0.15141	-0.551155	0.118317	0.260652	0.41617
21ur-3208	NC_003282.8	15125779	15125799	-	21	147.709	179.141	168.492	146.941	76.2002	36.3355	34.173	52.7385	280.14	206.151	156.975	159.245	154.593	135.585	176.937	143.301	1.45564e-05	0.000362757	1.76322	0.0578513	0.158922	0.409967
21ur-3240	NC_003282.8	16477068	16477088	+	21	6.8384	14.5813	14.9296	6.51003	5.77274	9.8204	5.6955	4.58596	9.92624	4.31729	5.23251	12.9618	5.33078	5.84417	4.16322	8.30733	NA	NA	NA	NA	NA	NA
21ur-3265	NC_003282.8	13702436	13702456	-	21	191.475	140.605	67.1834	112.53	115.455	115.881	103.658	153.63	219.48	264.434	249.853	202.452	165.254	120.39	184.222	168.223	0.655041	0.7685	0.120107	0.00404516	0.0251857	0.569939
21ur-3334	NC_003282.8	15212550	15212570	+	21	243.447	206.221	215.413	196.231	142.009	115.881	123.023	124.967	151.099	151.105	201.452	82.0916	134.602	99.3509	93.6724	113.187	5.57635e-05	0.000924121	0.838671	0.111888	0.251539	0.410264
21ur-3438	NC_003282.8	13833141	13833161	+	21	21.8829	23.9549	17.0624	19.5301	25.4001	40.2636	27.3384	17.1973	33.0875	34.5383	27.4707	25.9237	5.33078	26.8832	19.7753	12.461	NA	NA	NA	NA	NA	NA
21ur-3667	NC_003282.8	17201016	17201036	-	21	98.473	118.733	103.441	113.46	158.173	141.414	134.414	158.216	141.173	147.867	126.888	127.767	169.252	180.001	215.446	138.109	0.0260701	0.0770337	-0.371799	0.0522706	0.148684	-0.347762
21ur-3687	NC_003282.8	13981950	13981970	-	21	8.20608	7.29064	1.0664	6.51003	6.92729	14.7306	2.2782	8.02543	14.3379	7.55526	2.61626	7.40676	6.66347	10.5195	3.12241	7.26891	NA	NA	NA	NA	NA	NA
21ur-3734	NC_003282.8	6076058	6076078	-	21	16.4122	19.7889	20.2616	22.3201	31.1728	25.533	18.2256	17.1973	23.1612	25.9037	17.0057	30.2443	18.6577	24.5455	30.1833	24.922	NA	NA	NA	NA	NA	NA
21ur-3814	NC_003282.8	13833257	13833277	-	21	25.9859	29.1625	27.7265	35.3402	55.4183	41.2457	36.4512	30.9552	25.367	31.3004	35.3195	32.7132	21.3231	32.7274	52.0402	41.5366	NA	NA	NA	NA	NA	NA
21ur-3942	NC_003282.8	14503606	14503626	+	21	415.775	400.985	255.937	330.151	483.756	503.787	633.34	556.048	387.123	390.715	468.31	315.405	474.439	551.69	544.341	524.4	0.00192024	0.0115011	-0.567435	0.00550997	0.0314221	-0.410019
21ur-4002	NC_003282.8	5347195	5347215	-	21	191.475	203.096	199.417	187.861	62.3456	81.5093	43.2858	83.6938	135.659	150.026	177.905	75.9193	94.6213	82.9872	71.8155	43.6135	5.5099e-06	0.000188844	1.59671	0.0100228	0.0474859	0.885379
21ur-4260	NC_003282.8	6164480	6164500	+	21	2.73536	18.7474	7.46482	13.9501	6.92729	6.87428	9.11281	5.73245	11.0292	16.1898	10.465	13.5791	10.6616	15.1948	7.28563	7.26891	NA	NA	NA	NA	NA	NA
21ur-4368	NC_003282.8	6123614	6123634	-	21	36.9274	19.7889	18.1288	26.9701	4.61819	4.9102	2.2782	4.58596	22.0583	23.7451	28.7788	30.2443	6.66347	10.5195	4.16322	10.3842	NA	NA	NA	NA	NA	NA
21ur-4376	NC_003282.8	14314837	14314857	+	21	32.8243	23.9549	10.664	26.9701	30.0182	36.3355	35.3121	28.6622	22.0583	26.9831	23.5463	27.1581	38.6481	38.5715	49.9586	40.4982	NA	NA	NA	NA	NA	NA
21ur-4679	NC_003282.8	15270493	15270513	-	21	1912.02	1633.1	1363.93	1429.42	4849.1	5027.06	5700.06	4741.88	1790.03	1967.61	1879.78	969.052	3166.48	3224.81	3119.29	3504.65	1.29339e-09	8.13484e-07	-1.61152	0.000149831	0.00270218	-0.969482
21ur-4718	NC_003282.8	17198207	17198227	-	21	24.6182	21.8719	8.53122	15.8101	18.4728	19.6408	14.8083	20.6368	16.5437	16.1898	13.0813	18.5169	15.9923	17.5325	21.8569	14.5378	NA	NA	NA	NA	NA	NA
21ur-4767	NC_003282.8	14006269	14006289	+	21	10.9414	21.8719	5.33201	12.0901	21.9364	33.3894	20.5038	17.1973	28.6758	26.9831	28.7788	16.048	15.9923	23.3767	26.0201	24.922	NA	NA	NA	NA	NA	NA
21ur-4820	NC_003282.8	15900538	15900558	-	21	39.6627	49.9929	41.5897	38.1302	36.9455	46.1559	39.8685	33.2482	36.3962	56.1248	44.4764	11.7274	46.6443	35.065	37.4689	28.0372	NA	NA	NA	NA	NA	NA
21ur-4916	NC_003282.8	14879477	14879497	-	21	27.3536	37.4947	12.7968	31.6201	39.2546	26.5151	28.4775	47.0061	25.367	38.8556	22.2382	46.9095	27.9866	29.2209	33.3057	39.4598	NA	NA	NA	NA	NA	NA
21ur-5032	NC_003282.8	14990748	14990768	+	21	2.73536	13.5398	2.1328	10.23	6.92729	10.8024	19.3647	11.4649	15.4408	17.2692	3.92439	6.1723	11.9942	11.6883	10.408	19.7299	NA	NA	NA	NA	NA	NA
21ur-5057	NC_003282.8	5345404	5345424	-	21	112.15	121.858	99.1754	87.4204	41.5637	28.4792	21.6429	37.8342	46.3224	55.0455	65.4064	32.7132	43.9789	44.4157	27.0609	21.8067	9.59285e-06	0.000269007	1.76549	0.0944095	0.225087	0.546556
21ur-5380	NC_003282.8	14279583	14279603	-	21	4.10304	6.24912	4.26561	5.58002	5.77274	14.7306	6.83461	14.9044	13.235	7.55526	13.0813	4.93784	13.3269	7.01301	17.6937	14.5378	NA	NA	NA	NA	NA	NA
21ur-5409	NC_003282.8	14279584	14279604	-	21	4.10304	6.24912	4.26561	5.58002	5.77274	14.7306	6.83461	14.9044	13.235	7.55526	13.0813	4.93784	13.3269	7.01301	17.6937	14.5378	NA	NA	NA	NA	NA	NA
21ur-5731	NC_003282.8	16536507	16536527	-	21	310.463	249.965	175.956	268.771	258.619	213.103	248.324	227.005	306.61	296.814	289.096	234.548	247.881	258.312	235.222	266.873	0.352119	0.499441	0.152912	0.146691	0.300082	0.177397
21ur-5950	NC_003282.8	14950778	14950798	+	21	16.4122	21.8719	10.664	16.7401	16.1637	18.6588	35.3121	28.6622	26.47	19.4278	30.087	8.02399	19.9904	16.3637	21.8569	20.7683	NA	NA	NA	NA	NA	NA
21ur-6216	NC_003282.8	13770170	13770190	+	21	10.9414	7.29064	0	5.58002	8.08184	6.87428	9.11281	1.14649	3.30875	17.2692	10.465	17.2824	3.99808	2.33767	3.12241	11.4226	NA	NA	NA	NA	NA	NA
21ur-6598	NC_003282.8	6019891	6019911	+	21	13.6768	21.8719	26.6601	17.6701	28.8637	38.2996	33.0339	26.3693	30.8816	32.3797	26.1626	24.072	26.6539	24.5455	35.3873	24.922	NA	NA	NA	NA	NA	NA
21ur-6689	NC_003282.8	6802157	6802177	-	21	45.1334	36.4532	30.9257	39.0602	63.5001	49.102	69.4852	59.6175	30.8816	42.0936	45.7845	32.7132	53.3078	37.4027	63.489	56.0745	0.0177176	0.0579959	-0.602253	0.072109	0.186186	-0.463196
21ur-7217	NC_003282.8	13643845	13643865	+	21	86.1638	110.401	252.737	181.351	133.928	68.7428	59.2333	63.0569	97.0565	90.6631	94.1853	110.484	205.235	102.857	148.835	118.379	0.0212469	0.0661775	1.05187	0.040857	0.126051	-0.512202
21ur-7566	NC_003282.8	14762180	14762200	-	21	57.4426	53.1175	42.6561	37.2002	39.2546	60.8865	59.2333	52.7385	80.5128	73.3939	86.3365	73.4504	47.977	56.1041	53.081	60.2281	0.688438	0.793312	-0.095203	0.0073646	0.0384723	0.545415
21ur-7587	NC_003282.8	17047669	17047689	+	21	192.843	190.598	226.077	295.741	289.792	324.073	274.523	302.673	281.243	247.165	232.847	180.848	331.841	367.014	351.792	363.446	0.0752164	0.166744	-0.314999	0.00115187	0.0108837	-0.572806
21ur-7612	NC_003282.8	6075537	6075557	-	21	21.8829	22.9134	19.1952	31.6201	13.8546	28.4792	17.0865	16.0509	12.1321	18.3485	2.61626	40.7372	14.6596	29.2209	29.1425	23.8836	NA	NA	NA	NA	NA	NA
21ur-7790	NC_003282.8	14683307	14683327	+	21	41.0304	45.8269	20.2616	24.1801	41.5637	51.0661	41.0076	44.7131	29.7787	30.221	36.6276	37.651	45.3116	59.6106	40.5914	48.8056	NA	NA	NA	0.0461257	0.136749	-0.493876
21ur-7919	NC_003282.8	13953068	13953088	+	21	136.768	144.771	121.57	142.291	269.01	212.121	162.891	191.464	153.305	155.422	125.58	224.055	191.908	255.975	289.344	257.527	0.00737385	0.0301996	-0.542984	0.0267725	0.0941902	-0.550229
21ur-8068	NC_003282.8	15065483	15065503	-	21	34.192	32.2871	15.996	16.7401	15.0091	22.5869	41.0076	27.5158	40.8079	28.0624	45.7845	19.1341	31.9847	19.8702	30.1833	33.2293	NA	NA	NA	NA	NA	NA
21ur-8078	NC_003282.8	6164033	6164053	-	21	2.73536	14.5813	7.46482	13.0201	6.92729	6.87428	6.83461	2.29298	11.0292	14.0312	9.1569	14.8135	7.99617	10.5195	6.24482	7.26891	NA	NA	NA	NA	NA	NA
21ur-8166	NC_003282.8	16665210	16665230	+	21	50.6042	49.9929	60.7849	56.7302	42.7183	62.8506	82.0153	60.764	58.4545	50.7282	57.5577	54.3163	42.6462	56.1041	65.5707	59.1897	0.652202	0.76626	-0.107162	0.991688	0.995987	0.00204931
21ur-8199	NC_003282.8	14010046	14010066	-	21	12.3091	16.6643	10.664	13.0201	16.1637	19.6408	19.3647	16.0509	20.9554	23.7451	28.7788	28.3926	13.3269	10.5195	26.0201	24.922	NA	NA	NA	NA	NA	NA
21ur-8223	NC_003282.8	16200640	16200660	+	21	42.3981	41.6608	14.9296	34.4101	48.491	59.9044	56.955	44.7131	24.2641	24.8244	26.1626	14.1963	35.9827	31.5585	32.2649	42.5751	0.0689332	0.156546	-0.596016	NA	NA	NA
21ur-8285	NC_003280.10	3373666	3373686	+	21	36.9274	56.2421	33.0585	46.5002	34.6364	33.3894	34.173	36.6877	142.276	102.536	113.807	122.212	65.302	53.7664	60.3666	61.2665	NA	NA	NA	8.27627e-05	0.00187205	1.0241
21ur-8305	NC_003282.8	14343689	14343709	+	21	65.6486	68.7403	49.0545	60.4503	79.6638	79.5452	54.6768	53.885	44.1166	35.6176	32.7032	26.5409	67.9674	49.091	70.7747	53.9976	0.757386	0.843754	-0.0683229	0.00482046	0.0285572	-0.788789
21ur-8589	NC_003282.8	5336501	5336521	+	21	24.6182	9.37368	13.8632	13.0201	11.5455	20.6228	30.7557	24.0763	28.6758	43.1729	24.8544	12.9618	22.6558	44.4157	24.9793	39.4598	NA	NA	NA	NA	NA	NA
21ur-8658	NC_003282.8	14459911	14459931	-	21	1095.51	850.921	683.564	760.743	898.238	869.105	751.807	956.172	845.936	727.463	808.424	628.958	694.334	681.43	786.848	644.856	0.821943	0.889781	0.0294247	0.284133	0.467192	0.11748
21ur-8729	NC_003282.8	6123615	6123635	-	21	36.9274	19.7889	18.1288	26.9701	4.61819	5.89224	2.2782	4.58596	22.0583	23.7451	28.7788	30.2443	6.66347	10.5195	4.16322	10.3842	NA	NA	NA	NA	NA	NA
21ur-8771	NC_003282.8	14198254	14198274	+	21	623.662	623.87	806.2	723.543	677.72	683.5	608.28	689.04	665.058	699.401	714.238	921.525	919.559	852.08	824.317	849.424	0.24317	0.38414	0.141301	0.238504	0.41429	-0.165356
21ur-8784	NC_003282.8	5132236	5132256	-	21	213.358	196.847	156.761	155.311	176.646	157.126	195.925	175.413	181.981	158.66	172.673	252.447	187.91	195.195	172.773	200.414	0.486117	0.62726	0.102205	0.745417	0.852231	0.0601176
21ur-8856	NC_003284.9	10862490	10862510	+	21	0	0	1.0664	0	4.61819	2.94612	17.0865	3.43947	8.82332	2.15865	6.54064	3.08615	10.6616	8.18184	7.28563	9.34574	NA	NA	NA	NA	NA	NA
21ur-8966	NC_003282.8	14531333	14531353	+	21	79.3254	110.401	116.238	91.1404	117.764	89.3656	92.2672	106.624	155.511	118.725	108.575	72.2159	102.617	112.208	119.692	118.379	0.802165	0.876561	0.0482344	0.965954	0.982337	0.00889453
21ur-8987	NC_003282.8	14762177	14762197	-	21	57.4426	55.2005	43.7225	38.1302	39.2546	60.8865	62.6506	52.7385	82.7186	74.4733	86.3365	74.6849	50.6424	57.2729	56.2034	66.4586	0.716537	0.81348	-0.0863347	0.0147324	0.0621102	0.481201
21ur-9138	NC_003282.8	14919650	14919670	+	21	34.192	42.7023	55.4529	51.1502	42.7183	51.0661	50.1204	43.5666	41.9108	34.5383	24.8544	54.3163	87.9578	72.4677	74.9379	71.6507	0.817762	0.887303	0.0550786	0.00472861	0.028224	-0.906571
21ur-9166	NC_003282.8	14283847	14283867	+	21	17.7798	21.8719	21.328	18.6001	26.5546	26.5151	29.6166	28.6622	22.0583	20.5071	26.1626	16.048	19.9904	30.3897	33.3057	39.4598	NA	NA	NA	NA	NA	NA
21ur-9189	NC_003282.8	7065530	7065550	+	21	10.9414	7.29064	14.9296	17.6701	21.9364	34.3714	13.6692	13.7579	18.7496	7.55526	13.0813	10.4929	26.6539	21.039	29.1425	26.9988	NA	NA	NA	NA	NA	NA
21ur-930	NC_003282.8	14686767	14686787	+	21	242.079	203.096	136.5	173.911	219.364	250.42	251.741	256.814	251.465	185.643	251.161	166.035	249.214	289.871	239.385	281.411	0.0741273	0.164855	-0.309805	0.0730036	0.187871	-0.299839
21ur-9360	NC_003281.10	9616286	9616306	+	21	287.213	324.954	376.44	420.362	344.055	376.121	391.851	390.953	411.387	434.967	320.492	409.841	446.453	347.144	403.832	404.982	0.930065	0.958886	-0.0123487	0.967983	0.983129	0.00548915
21ur-939	NC_003282.8	13953065	13953085	+	21	136.768	144.771	121.57	142.291	269.01	212.121	160.613	190.317	153.305	155.422	125.58	224.055	191.908	255.975	288.303	257.527	0.00845599	0.0335094	-0.537124	0.02695	0.0945431	-0.548704
21ur-9823	NC_003281.10	1371141	1371161	-	21	31.4566	11.4567	13.8632	20.4601	11.5455	11.7845	21.6429	17.1973	23.1612	33.459	36.6276	10.4929	19.9904	4.67534	12.4896	16.6147	NA	NA	NA	NA	NA	NA
21ur-9839	NC_003283.11	1602119	1602139	+	21	140.871	188.515	131.168	182.281	157.019	151.234	214.151	157.069	154.408	182.406	206.684	90.1156	137.268	170.65	141.549	166.147	0.987373	0.993746	-0.00273979	0.859703	0.925188	0.0394119
21ur-9857	NC_003282.8	14195708	14195728	+	21	165.489	199.972	181.288	213.901	162.791	143.378	135.553	177.706	173.158	178.088	175.289	217.265	142.598	168.312	170.692	159.916	0.0287331	0.0827459	0.372999	0.126561	0.272511	0.246031
21ur-9861	NC_003282.8	6020152	6020172	-	21	172.328	163.519	162.093	201.811	204.355	270.061	314.392	236.177	208.451	195.357	201.452	203.069	279.866	259.481	313.282	304.256	0.0100389	0.0380909	-0.473608	0.00156603	0.0133256	-0.492412
21ur-9862	NC_003282.8	13981947	13981967	-	21	8.20608	7.29064	1.0664	6.51003	6.92729	14.7306	2.2782	8.02543	14.3379	7.55526	2.61626	7.40676	6.66347	10.5195	3.12241	6.2305	NA	NA	NA	NA	NA	NA
2L52.1	NC_003280.10;NC_003280.10;NC_003280.10;NC_003280.10;NC_003280.10;NC_003280.10;NC_003280.10;NC_003280.10;NC_003280.10;NC_003280.10	1867;2506;2738;2931;3406;3536;3802;3802;4201;4201	1911;2694;2888;3036;3552;3552;3984;3984;4663;4663	+;+;+;+;+;+;+;+;+;+	1284	41.2924	42.6196	34.3416	42.9236	37.7089	36.893	34.4844	40.2396	40.6404	42.1188	43.752	45.7904	39.2117	42.6679	43.6116	44.4966	0.0385082	0.10237	0.180889	0.599145	0.745588	0.0453322
3362..3417	NC_001328.1	3362	3417	+	56	425.178	497.195	485.48	503.946	391.392	367.528	314.392	346.097	502.929	582.429	423.343	446.257	438.79	340.131	470.704	420.948	0.000189855	0.00221939	0.504562	0.0756262	0.192628	0.248761
4R79.2	NC_003282.8;NC_003282.8;NC_003282.8;NC_003282.8;NC_003282.8;NC_003282.8;NC_003282.8;NC_003282.8;NC_003282.8;NC_003282.8;NC_003282.8;NC_003282.8;NC_003282.8;NC_003282.8;NC_003282.8;NC_003282.8;NC_003282.8	17480396;17480396;17480533;17480533;17481162;17481162;17481463;17481463;17481637;17481637;17481964;17481964;17482309;17482309;17482409;17482934;17483274	17480489;17480489;17480609;17480609;17481387;17481387;17481591;17481591;17481909;17481909;17482079;17482079;17482329;17482361;17482517;17482987;17483330	-;-;-;-;-;-;-;-;-;-;-;-;-;-;-;-;-	1188	0.918694	0.699607	0.829424	1.01925	1.24493	1.21515	1.85248	1.4997	1.16976	1.67895	1.68801	0.501889	1.08366	1.09504	1.39825	1.76216	0.010651	0.0398411	-0.665381	0.751723	0.856961	-0.109164
6450..6505	NC_001328.1	6450	6505	+	56	55.391	38.2758	45.9886	37.3164	42.8626	41.2457	25.6298	52.8818	33.9146	51.4027	34.8289	52.3103	32.4844	36.8183	57.3743	41.277	0.430572	0.577243	0.186855	0.760654	0.863188	0.0740975
7736..7844	NC_001328.1	7736	7844	+	109	102.501	100.531	85.2633	99.0838	68.2878	74.5449	68.9104	81.7268	118.993	132.668	119.712	48.3988	103.217	84.6708	92.6411	79.0244	0.000644905	0.00527425	0.471032	0.377084	0.559874	0.225925
898..1594	NC_001328.1	898	1594	+	697	26.9494	19.7381	20.6916	18.8856	20.0365	18.1079	26.2206	22.66	16.7479	23.3487	17.3022	8.81479	27.4646	19.4392	19.3482	20.2737	0.670828	0.780162	0.0580446	0.134933	0.284073	-0.378464
aagr-1	NC_003282.8;NC_003282.8;NC_003282.8;NC_003282.8;NC_003282.8;NC_003282.8;NC_003282.8;NC_003282.8;NC_003282.8;NC_003282.8;NC_003282.8;NC_003282.8;NC_003282.8;NC_003282.8;NC_003282.8;NC_003282.8	8366754;8367467;8367910;8368197;8370325;8370592;8370900;8371065;8371310;8372033;8372325;8372486;8372894;8373294;8373402;8375120	8366918;8367569;8368149;8368294;8370541;8370842;8371019;8371262;8371612;8372280;8372438;8372627;8373136;8373358;8373477;8375347	+;+;+;+;+;+;+;+;+;+;+;+;+;+;+;+	2811	14.0899	12.7217	11.2331	11.2553	12.5583	13.4624	12.0159	13.4214	8.92337	7.91004	9.12758	7.20256	9.09987	12.2073	10.9479	9.31693	0.923585	0.95459	0.00754375	0.0192244	0.0742239	-0.308289
aagr-2	NC_003280.10;NC_003280.10;NC_003280.10;NC_003280.10;NC_003280.10;NC_003280.10;NC_003280.10;NC_003280.10;NC_003280.10;NC_003280.10	4914608;4914967;4917364;4917688;4917855;4922263;4923761;4924271;4924838;4925101	4914919;4915199;4917644;4917801;4917950;4923056;4924225;4924511;4925025;4925244	-;-;-;-;-;-;-;-;-;-	2868	42.8816	39.3816	37.6677	37.4803	61.8734	65.7874	58.4433	63.5486	28.6123	29.5493	28.3423	26.0593	58.2273	68.202	67.4988	62.2268	6.26049e-07	4.39901e-05	-0.593762	1.08274e-08	1.11905e-05	-1.16513
aagr-3	NC_003283.11;NC_003283.11;NC_003283.11;NC_003283.11;NC_003283.11;NC_003283.11;NC_003283.11;NC_003283.11;NC_003283.11;NC_003283.11;NC_003283.11;NC_003283.11;NC_003283.11;NC_003283.11;NC_003283.11;NC_003283.11;NC_003283.11	9726305;9726305;9726305;9726489;9726489;9726489;9726955;9726955;9726955;9728372;9728372;9728372;9728921;9728921;9729221;9729221;9729377	9726430;9726430;9726430;9726890;9726890;9726890;9728159;9728159;9728159;9728618;9728873;9728873;9729172;9729172;9729508;9729334;9729508	-;-;-;-;-;-;-;-;-;-;-;-;-;-;-;-;-	2775	68.9828	73.8128	72.0658	76.748	88.4983	90.8445	91.4089	91.03	70.7773	70.6274	75.5321	77.3833	94.4988	99.8715	95.3354	94.2208	0.00148289	0.00953092	-0.236688	0.000562254	0.00656908	-0.358166
aagr-4	NC_003284.9;NC_003284.9;NC_003284.9;NC_003284.9;NC_003284.9;NC_003284.9;NC_003284.9;NC_003284.9;NC_003284.9	460654;461316;462080;462462;464052;464560;465054;465461;466534	460748;461549;462418;463107;464474;464751;465399;465647;466783	+;+;+;+;+;+;+;+;+	2712	9.09719	8.66166	6.62255	9.26815	9.08313	8.6765	9.42026	9.65892	9.3943	8.55817	10.2306	11.8339	11.2896	11.5125	11.146	10.5415	0.536583	0.670057	-0.0602363	0.327084	0.511008	-0.122265
aak-1	NC_003281.10;NC_003281.10;NC_003281.10;NC_003281.10;NC_003281.10;NC_003281.10;NC_003281.10;NC_003281.10;NC_003281.10;NC_003281.10;NC_003281.10;NC_003281.10;NC_003281.10;NC_003281.10;NC_003281.10;NC_003281.10	8757236;8757236;8757419;8757419;8757983;8757983;8758465;8758465;8758813;8758813;8759445;8759445;8759702;8759702;8760243;8760931	8757361;8757361;8757507;8757507;8758117;8758117;8758764;8758764;8759017;8759017;8759653;8759653;8759894;8759963;8760568;8761048	-;-;-;-;-;-;-;-;-;-;-;-;-;-;-;-	1770	16.4214	15.6687	16.8907	15.5027	19.232	20.2383	20.9479	20.0636	20.8582	22.8194	22.1783	18.6665	24.0495	23.6303	22.7089	25.0716	0.00315546	0.0163248	-0.245172	0.056469	0.156651	-0.155468
aak-2	NC_003284.9;NC_003284.9;NC_003284.9;NC_003284.9;NC_003284.9;NC_003284.9;NC_003284.9;NC_003284.9;NC_003284.9;NC_003284.9;NC_003284.9;NC_003284.9;NC_003284.9;NC_003284.9;NC_003284.9;NC_003284.9;NC_003284.9;NC_003284.9;NC_003284.9;NC_003284.9;NC_003284.9;NC_003284.9;NC_003284.9;NC_003284.9;NC_003284.9;NC_003284.9;NC_003284.9;NC_003284.9;NC_003284.9	16796089;16796089;16799707;16799707;16799750;16800046;16800046;16800046;16800689;16800689;16800689;16801033;16801033;16801033;16801228;16801228;16801228;16801383;16801389;16801389;16801692;16801692;16801692;16802414;16802414;16802414;16802749;16802749;16802749	16796231;16796231;16799870;16799870;16799870;16800514;16800514;16800514;16800807;16800807;16800807;16801138;16801138;16801138;16801333;16801333;16801333;16801590;16801590;16801590;16802003;16802003;16802003;16802565;16802565;16802565;16802850;16802850;16802850	+;+;+;+;+;+;+;+;+;+;+;+;+;+;+;+;+;+;+;+;+;+;+;+;+;+;+;+;+	1881	17.697	16.9533	13.2152	15.3666	18.7803	20.3816	20.9199	19.0844	20.8586	21.7982	21.3515	21.7616	21.0532	19.4824	20.9738	23.1168	0.0071447	0.0295637	-0.254711	0.587983	0.737434	0.0441235
aakb-1	NC_003284.9;NC_003284.9;NC_003284.9;NC_003284.9	13755835;13756844;13757042;13758345	13755969;13756911;13757270;13758722	+;+;+;+	810	15.318	16.3094	12.7731	12.0556	12.7813	14.3087	15.2386	12.8407	16.7561	17.1532	15.6006	13.1859	12.7494	11.0909	14.3824	14.6186	0.360532	0.508099	0.102604	0.0459907	0.136499	0.264038
aakb-2	NC_003281.10;NC_003281.10;NC_003281.10	11237151;11237365;11237811	11237303;11237759;11238087	+;+;+	825	91.9429	89.7146	74.6753	82.9969	90.9868	98.9396	108.152	93.1825	97.0244	97.4766	95.6313	82.0759	87.9966	92.8267	93.7859	96.1611	0.0764791	0.168834	-0.134175	0.70831	0.82669	0.0253318
aakg-1	NC_003281.10;NC_003281.10;NC_003281.10;NC_003281.10;NC_003281.10;NC_003281.10;NC_003281.10;NC_003281.10;NC_003281.10;NC_003281.10;NC_003281.10;NC_003281.10;NC_003281.10;NC_003281.10;NC_003281.10;NC_003281.10;NC_003281.10;NC_003281.10;NC_003281.10;NC_003281.10;NC_003281.10;NC_003281.10;NC_003281.10;NC_003281.10;NC_003281.10;NC_003281.10;NC_003281.10;NC_003281.10;NC_003281.10;NC_003281.10;NC_003281…	12539004;12539004;12539004;12539004;12539004;12539004;12539004;12540289;12540289;12540289;12540289;12540289;12540289;12540289;12540677;12540677;12540677;12540677;12540677;12540677;12540677;12542693;12542693;12542693;12542693;12542693;12542693;12542693;12544619;12544619;12544619;12544619;12544619;12544619;12544619;12547235;12547235;12547235;12547235;12547235;12547338;12559999;12559999;12559999;125…	12539285;12539285;12539285;12539285;12539285;12539285;12539285;12540399;12540399;12540399;12540399;12540399;12540399;12540399;12540952;12540952;12540952;12540952;12540952;12540952;12540952;12542948;12542948;12542948;12542948;12542948;12542948;12542948;12544841;12544841;12544841;12544841;12544841;12544812;12544841;12547307;12547307;12547307;12547457;12547307;12547938;12560250;12560229;12560250;125…	-;-;-;-;-;-;-;-;-;-;-;-;-;-;-;-;-;-;-;-;-;-;-;-;-;-;-;-;-;-;-;-;-;-;-;-;-;-;-;-;-;-;-;-;-;-;-;-;-;-;-;-;-;-;-;-;-;-;-;-	3512	11.8173	11.2037	9.0292	10.6548	14.111	13.6644	16.1222	12.1958	13.1502	13.908	13.4538	14.4049	13.1725	12.9787	14.7683	14.5233	0.00358956	0.0179451	-0.322401	0.889658	0.942627	0.0118883
aakg-2	NC_003284.9;NC_003284.9;NC_003284.9;NC_003284.9;NC_003284.9;NC_003284.9;NC_003284.9;NC_003284.9	16866397;16866734;16867428;16867586;16868046;16868347;16868490;16868918	16866528;16866973;16867539;16867758;16868230;16868441;16868725;16869016	-;-;-;-;-;-;-;-	1272	22.1958	20.4791	17.4296	17.964	20.3952	20.8336	19.9155	21.7482	23.6346	23.7349	23.9721	22.1431	24.1802	23.7544	23.6096	24.4983	0.826211	0.892678	-0.0173675	0.804527	0.891923	-0.0167493
aakg-3	NC_003284.9;NC_003284.9;NC_003284.9;NC_003284.9;NC_003284.9;NC_003284.9;NC_003284.9;NC_003284.9;NC_003284.9;NC_003284.9;NC_003284.9;NC_003284.9	2976473;2977165;2977322;2977798;2977979;2978773;2978941;2979180;2979311;2980473;2980629;2980810	2976542;2977258;2977422;2977932;2978055;2978890;2979125;2979260;2979403;2980580;2980751;2980902	+;+;+;+;+;+;+;+;+;+;+;+	1278	2.3822	2.31041	1.99763	2.41452	3.1872	3.09827	3.40661	2.43024	1.70356	2.34107	2.66539	2.17045	2.38696	2.57363	2.59957	2.35472	0.0371029	0.0997123	-0.339718	0.405996	0.587249	-0.136964
aakg-4	NC_003284.9;NC_003284.9;NC_003284.9;NC_003284.9;NC_003284.9;NC_003284.9;NC_003284.9;NC_003284.9;NC_003284.9;NC_003284.9;NC_003284.9;NC_003284.9;NC_003284.9	2315361;2315361;2315558;2315558;2316536;2317288;2317415;2317890;2318078;2318280;2318674;2318793;2319248	2315507;2315507;2315854;2315839;2316625;2317362;2317478;2317966;2318221;2318380;2318743;2319054;2319333	-;-;-;-;-;-;-;-;-;-;-;-;-	1413	3.10995	2.12063	1.87017	1.75536	1.99043	1.75141	2.48861	1.94246	2.68821	3.12797	3.81051	2.01812	2.07968	2.0498	2.16558	2.06801	0.373405	0.521071	0.17861	0.0181958	0.071527	0.483633
aakg-5	NC_003280.10;NC_003280.10;NC_003280.10;NC_003280.10;NC_003280.10;NC_003280.10;NC_003280.10;NC_003280.10	9971554;9971554;9971825;9971825;9972860;9972860;9973253;9974617	9971715;9971715;9972648;9972648;9973168;9973168;9973424;9974704	-;-;-;-;-;-;-;-	1555	17.6022	18.8197	19.0677	17.7592	22.4368	24.1373	24.2134	21.6764	21.1504	19.7506	21.8882	32.5505	24.621	24.293	24.3026	23.8682	0.00262554	0.0143535	-0.261122	0.947587	0.973427	0.0110916
aap-1	NC_003279.8;NC_003279.8;NC_003279.8;NC_003279.8;NC_003279.8	5107844;5108064;5108505;5108998;5109510	5108016;5108323;5108770;5109429;5109947	+;+;+;+;+	1569	24.6209	25.6775	27.4043	27.733	28.835	28.4172	27.0161	28.1887	28.3131	26.8407	27.9784	35.9363	30.6622	30.5528	28.5435	30.7435	0.811663	0.883222	-0.0174157	0.904951	0.950728	0.0142551
aars-1	NC_003280.10;NC_003280.10;NC_003280.10;NC_003280.10;NC_003280.10;NC_003280.10;NC_003280.10;NC_003280.10;NC_003280.10;NC_003280.10;NC_003280.10;NC_003280.10;NC_003280.10;NC_003280.10;NC_003280.10;NC_003280.10;NC_003280.10;NC_003280.10	11460330;11460330;11460451;11460451;11461221;11461221;11461543;11461543;11461903;11461903;11462398;11462424;11462837;11462837;11463607;11463607;11463944;11463944	11460401;11460401;11460634;11460634;11461491;11461491;11461765;11461765;11462066;11462066;11462779;11462779;11463553;11463553;11463897;11463897;11464021;11464021	-;-;-;-;-;-;-;-;-;-;-;-;-;-;-;-;-;-	2382	30.554	30.4297	34.7105	32.1402	27.7266	24.9171	26.502	26.1686	26.895	33.5324	32.2221	29.1505	28.997	27.8636	26.7017	28.27	0.000491675	0.00431785	0.355679	0.102501	0.237862	0.146177
aars-2	NC_003279.8;NC_003279.8;NC_003279.8;NC_003279.8;NC_003279.8;NC_003279.8	3983205;3983399;3983638;3984859;3985605;3986211	3983348;3983587;3984808;3985534;3986157;3986384	+;+;+;+;+;+	2907	50.4475	52.8628	54.819	54.9489	53.1199	54.1004	52.5491	52.6167	56.4729	53.9784	59.7041	64.1939	51.7371	52.84	52.4731	53.6204	0.208753	0.344454	0.0796875	0.0541894	0.15232	0.180343
aass-1	NC_003282.8;NC_003282.8;NC_003282.8;NC_003282.8;NC_003282.8;NC_003282.8;NC_003282.8;NC_003282.8;NC_003282.8;NC_003282.8;NC_003282.8;NC_003282.8;NC_003282.8;NC_003282.8;NC_003282.8;NC_003282.8;NC_003282.8;NC_003282.8;NC_003282.8;NC_003282.8;NC_003282.8;NC_003282.8;NC_003282.8	245197;245197;246249;246249;246601;246601;247026;247026;248584;248584;248768;248926;248926;249903;249903;250375;250375;250555;250555;251041;251041;251483;251483	245300;245300;246549;246549;246979;246979;247153;247153;248691;248691;248821;249332;249332;250139;250139;250506;250506;250993;250993;251374;251374;251718;251718	+;+;+;+;+;+;+;+;+;+;+;+;+;+;+;+;+;+;+;+;+;+;+	2859	21.1768	24.6642	21.008	25.8215	28.2483	37.1918	31.6104	28.3458	20.2448	18.6543	23.8099	20.7643	31.9511	23.0259	26.1839	20.8075	0.00350644	0.0176297	-0.362405	0.0687371	0.179784	-0.26506
aat-1	NC_003282.8;NC_003282.8;NC_003282.8;NC_003282.8;NC_003282.8;NC_003282.8;NC_003282.8;NC_003282.8	9599434;9599561;9599702;9600002;9600627;9600828;9601040;9601517	9599495;9599653;9599873;9600392;9600780;9600953;9601345;9601694	-;-;-;-;-;-;-;-	1482	3.81788	3.18781	2.4782	2.72789	2.454	2.46305	1.92079	2.17694	2.50054	2.93646	3.50335	3.01743	2.34166	1.32499	2.30072	1.91287	0.00779229	0.0315611	0.50119	0.00853382	0.0425772	0.62608
aat-2	NC_003283.11;NC_003283.11;NC_003283.11;NC_003283.11	9244680;9245443;9245588;9246080	9245315;9245539;9246033;9246352	-;-;-;-	1452	0.435171	0.753165	0.709466	0.470766	0.734712	1.57654	0.988476	1.22703	0.287123	0.312201	0.378384	0.54454	1.15647	0.642376	1.12897	0.555681	0.0118032	0.0430594	-0.856326	0.00688868	0.0368017	-1.11408
aat-3	NC_003284.9;NC_003284.9;NC_003284.9;NC_003284.9;NC_003284.9;NC_003284.9;NC_003284.9;NC_003284.9;NC_003284.9;NC_003284.9;NC_003284.9;NC_003284.9;NC_003284.9;NC_003284.9;NC_003284.9;NC_003284.9;NC_003284.9;NC_003284.9;NC_003284.9;NC_003284.9;NC_003284.9;NC_003284.9;NC_003284.9	2552436;2554231;2554238;2554358;2554358;2555065;2555065;2555312;2555312;2555495;2555495;2555673;2555673;2555883;2555883;2556054;2556054;2556891;2556891;2557036;2557036;2557414;2557414	2552536;2554297;2554297;2554475;2554475;2555254;2555254;2555427;2555427;2555620;2555620;2555826;2555826;2556006;2556006;2556157;2556157;2556987;2556987;2557366;2557366;2557475;2557475	+;+;+;+;+;+;+;+;+;+;+;+;+;+;+;+;+;+;+;+;+;+;+	1590	2.13152	2.40729	1.52113	2.4689	2.50079	2.1012	2.16644	1.89279	2.09762	2.36636	2.72979	3.42388	1.98898	2.73243	2.47436	2.46869	0.772887	0.8548	0.0496749	0.386981	0.568933	0.173029
aat-4	NC_003282.8;NC_003282.8;NC_003282.8;NC_003282.8;NC_003282.8;NC_003282.8;NC_003282.8;NC_003282.8;NC_003282.8;NC_003282.8;NC_003282.8;NC_003282.8;NC_003282.8;NC_003282.8;NC_003282.8;NC_003282.8;NC_003282.8;NC_003282.8;NC_003282.8;NC_003282.8;NC_003282.8;NC_003282.8;NC_003282.8;NC_003282.8	6272744;6272744;6272927;6272927;6273098;6273098;6273267;6273267;6273709;6273709;6273977;6273977;6274255;6274255;6274486;6274486;6274672;6274672;6274800;6274800;6275318;6275335;6275623;6275623	6272814;6272814;6273046;6273046;6273197;6273197;6273453;6273453;6273846;6273846;6274204;6274204;6274399;6274399;6274617;6274617;6274752;6274752;6274908;6274908;6275513;6275513;6275713;6275713	-;-;-;-;-;-;-;-;-;-;-;-;-;-;-;-;-;-;-;-;-;-;-;-	1598	1.43786	1.10865	1.0931	1.00217	0.728276	0.464595	0.598776	1.05466	1.24647	1.13471	1.51278	1.03013	1.19092	1.22881	1.14892	1.07806	0.0114255	0.0420827	0.773814	0.55322	0.708934	0.0965293
aat-5	NC_003279.8;NC_003279.8;NC_003279.8;NC_003279.8;NC_003279.8;NC_003279.8;NC_003279.8;NC_003279.8;NC_003279.8;NC_003279.8;NC_003279.8;NC_003279.8;NC_003279.8;NC_003279.8;NC_003279.8;NC_003279.8;NC_003279.8;NC_003279.8;NC_003279.8;NC_003279.8;NC_003279.8;NC_003279.8;NC_003279.8;NC_003279.8;NC_003279.8;NC_003279.8;NC_003279.8;NC_003279.8;NC_003279.8;NC_003279.8;NC_003279.8;NC_003279.8;NC_003279.8;NC_…	2571988;2571988;2571988;2571988;2572089;2572093;2572093;2572093;2572356;2572356;2572356;2572356;2572570;2572570;2572570;2572570;2573741;2573741;2573741;2573741;2573999;2573999;2573999;2574313;2574313;2574313;2574313;2574521;2574521;2574521;2574521;2575439;2575439;2575439;2575439;2575841;2575841;2575841;2575841	2572039;2572039;2572039;2572039;2572300;2572300;2572300;2572300;2572519;2572519;2572519;2572519;2572736;2572736;2572736;2572736;2573941;2574267;2573941;2573933;2574267;2574267;2574267;2574444;2574444;2574444;2574444;2574584;2574584;2574584;2574584;2575629;2575629;2575629;2575629;2576006;2576006;2576006;2576006	-;-;-;-;-;-;-;-;-;-;-;-;-;-;-;-;-;-;-;-;-;-;-;-;-;-;-;-;-;-;-;-;-;-;-;-;-;-;-	1675	0.274353	0.417851	0.294136	0.48971	0.347398	0.369364	0.699782	0.229982	0.276552	0.514209	0.295208	0.479781	0.300751	0.263773	0.46976	0.390568	NA	NA	NA	NA	NA	NA
aat-6	NC_003283.11;NC_003283.11;NC_003283.11;NC_003283.11;NC_003283.11;NC_003283.11;NC_003283.11;NC_003283.11;NC_003283.11;NC_003283.11;NC_003283.11;NC_003283.11;NC_003283.11;NC_003283.11;NC_003283.11	11466970;11466970;11467188;11467188;11467580;11467580;11467948;11467948;11468566;11468566;11468721;11468721;11469042;11469042;11470583	11467136;11467136;11467536;11467536;11467676;11467676;11468522;11468522;11468665;11468665;11468851;11468851;11469164;11469178;11470598	-;-;-;-;-;-;-;-;-;-;-;-;-;-;-	1572	3.76373	4.70274	2.70671	3.08108	2.65282	3.54209	3.0434	2.94061	3.12352	3.33066	4.70078	3.67747	2.13638	1.90493	2.91981	2.02531	0.102813	0.208722	0.29189	0.00202181	0.015812	0.74233
aat-8	NC_003282.8;NC_003282.8;NC_003282.8;NC_003282.8;NC_003282.8;NC_003282.8;NC_003282.8;NC_003282.8;NC_003282.8;NC_003282.8	3862129;3862262;3862367;3862876;3863188;3863342;3863981;3864348;3864808;3864935	3862205;3862321;3862637;3862972;3863294;3863465;3864269;3864594;3864891;3865030	-;-;-;-;-;-;-;-;-;-	1452	0.652756	0.210886	0.246771	0.174856	0.267168	0.18464	0.263594	0.215559	0.446635	0.218541	0.454061	0.0714151	0.0963725	0.0845232	0.135477	0.180221	NA	NA	NA	NA	NA	NA
aat-9	NC_003279.8;NC_003279.8;NC_003279.8;NC_003279.8;NC_003279.8;NC_003279.8;NC_003279.8;NC_003279.8;NC_003279.8;NC_003279.8;NC_003279.8;NC_003279.8;NC_003279.8;NC_003279.8;NC_003279.8;NC_003279.8;NC_003279.8;NC_003279.8;NC_003279.8;NC_003279.8;NC_003279.8;NC_003279.8;NC_003279.8;NC_003279.8	11389141;11389141;11389875;11389917;11390089;11390089;11390948;11390948;11392048;11392048;11393292;11393292;11393722;11393722;11394747;11394747;11394927;11394927;11395069;11395069;11396254;11396254;11396568;11396568	11389238;11389238;11390003;11390003;11390188;11390188;11391134;11391134;11392185;11392185;11393519;11393519;11393875;11393875;11394878;11394878;11395007;11395007;11395177;11395177;11396432;11396432;11396658;11396658	-;-;-;-;-;-;-;-;-;-;-;-;-;-;-;-;-;-;-;-;-;-;-;-	1626	6.88887	7.77489	8.08459	7.50695	9.03615	8.07918	7.81188	9.95035	8.83146	8.67043	7.45054	10.1	9.13953	9.16306	8.38788	10.1792	0.254446	0.396946	-0.129604	0.74863	0.854523	-0.0413115
abce-1	NC_003281.10;NC_003281.10;NC_003281.10;NC_003281.10;NC_003281.10	13153833;13154020;13155956;13157578;13159747	13153968;13154529;13156713;13157843;13159909	+;+;+;+;+	1833	64.4309	65.7231	74.6604	67.7	58.967	53.6554	54.5892	53.9845	68.7002	64.6463	65.4171	83.3079	57.8053	54.3938	54.839	58.6748	0.000299886	0.00301332	0.377047	0.00791332	0.0404536	0.351532
abcf-1	NC_003283.11;NC_003283.11;NC_003283.11;NC_003283.11;NC_003283.11	12761188;12761736;12762456;12762962;12763329	12761688;12762300;12762914;12763273;12763360	-;-;-;-;-	1869	126.58	125.825	143.257	130.169	115.169	114.446	116.291	118.166	136.514	135.51	131.283	138.96	128.657	126.195	123.025	130.339	0.00281362	0.0150516	0.256077	0.103452	0.238829	0.118335
abcf-2	NC_003281.10;NC_003281.10;NC_003281.10;NC_003281.10;NC_003281.10;NC_003281.10	13458203;13459033;13459291;13460703;13461885;13462133	13458343;13459236;13459419;13461833;13462073;13462207	-;-;-;-;-;-	1869	144.329	149.019	138.429	133.085	140.686	145.894	158.092	139.601	159.712	159.873	157.446	154.744	143.946	132.564	144.777	145.53	0.668986	0.77864	0.024388	0.0160247	0.0656103	0.179759
abcf-3	NC_003281.10;NC_003281.10;NC_003281.10;NC_003281.10	6173626;6174584;6175220;6175812	6174444;6175170;6175711;6176052	+;+;+;+	2139	92.4076	97.5596	101.827	93.1674	85.5224	89.6067	95.8746	86.0398	105.584	100.56	95.8457	87.8666	86.7597	79.8217	84.1781	88.7256	0.0137246	0.0480452	0.183953	0.0067478	0.0363526	0.220377
abch-1	NC_003280.10;NC_003280.10;NC_003280.10;NC_003280.10;NC_003280.10;NC_003280.10;NC_003280.10;NC_003280.10;NC_003280.10;NC_003280.10;NC_003280.10;NC_003280.10	6528958;6529171;6529416;6529636;6529821;6530198;6530449;6530577;6530909;6531077;6531262;6531499	6529129;6529305;6529589;6529768;6529909;6530403;6530534;6530849;6531026;6531216;6531455;6531566	-;-;-;-;-;-;-;-;-;-;-;-	1788	0.176697	0.0978609	0.100199	0.0546143	0.0542405	0.0230681	0.0267574	0.121189	0.155444	0.177473	0.184367	0.231979	0.12522	0.0823675	0.122242	0.207335	NA	NA	NA	NA	NA	NA
abcx-1	NC_003280.10;NC_003280.10;NC_003280.10;NC_003280.10;NC_003280.10;NC_003280.10;NC_003280.10;NC_003280.10;NC_003280.10;NC_003280.10;NC_003280.10	6532178;6532277;6533135;6533290;6533608;6533925;6534148;6534683;6534931;6535101;6535231	6532233;6532701;6533247;6533563;6533724;6534105;6534545;6534823;6535050;6535183;6535455	+;+;+;+;+;+;+;+;+;+;+	2133	0.0538608	0.0410162	0.0629942	0.0457808	0	0.0580108	0.100933	0.022575	0.0651511	0.17002	0.0772734	0.0789985	0.0262415	0.13809	0.0819761	0.163576	NA	NA	NA	NA	NA	NA
abf-2	NC_003279.8	3885631	3885888	-	258	2.00381	1.86505	0.868002	2.27094	1.78552	1.27894	2.03979	2.98621	4.12952	3.16267	4.04607	3.06462	3.25425	1.42707	2.88036	3.97255	NA	NA	NA	0.28236	0.465213	0.328374
abf-5	NC_003284.9;NC_003284.9	12792864;12793068	12793013;12793307	+;+	390	6.62799	5.04736	2.52655	3.80586	5.09777	7.50883	7.85103	5.92647	4.51347	3.95198	4.22626	2.0606	4.44915	3.14686	4.70764	5.14415	0.0789803	0.173054	-0.497844	0.338727	0.522469	-0.251031
abf-6	NC_003284.9;NC_003284.9	12794177;12794363	12794311;12794815	+;+	588	8.40146	6.69548	4.18944	3.9193	8.82405	12.2755	10.2519	8.76246	7.01139	4.77986	4.67189	3.4609	5.42597	8.09835	7.88037	8.15898	0.00671831	0.0282327	-0.73525	0.0223909	0.083083	-0.564037
abhd-11.2	NC_003279.8;NC_003279.8;NC_003279.8;NC_003279.8;NC_003279.8;NC_003279.8	12181119;12181273;12182310;12182576;12182752;12183082	12181214;12181384;12182517;12182695;12183028;12183168	-;-;-;-;-;-	900	12.7012	13.2204	15.6761	14.0617	11.0991	10.953	11.0569	10.9681	14.8232	11.4336	11.1104	10.2831	10.3861	10.2546	10.6856	9.88572	0.0017976	0.0109413	0.414112	0.0780215	0.197188	0.227987
abhd-12	NC_003283.11;NC_003283.11;NC_003283.11;NC_003283.11;NC_003283.11;NC_003283.11	7984143;7984228;7984406;7984654;7985405;7985670	7984159;7984349;7984607;7984896;7985620;7985907	+;+;+;+;+;+	1038	95.0735	90.859	87.8087	87.208	86.0038	90.5974	92.0433	95.7021	99.1827	99.7906	103.531	65.1089	94.9602	90.5678	85.9746	87.7732	0.309198	0.456402	0.0590798	0.683046	0.809529	0.0471746
abhd-14	NC_003282.8;NC_003282.8;NC_003282.8;NC_003282.8;NC_003282.8	1027948;1028185;1029428;1029682;1029861	1028120;1028272;1029629;1029803;1030016	-;-;-;-;-	741	2.94577	1.94811	1.69243	1.92402	2.87936	3.6737	3.09909	3.11919	3.56326	3.24234	3.44774	2.72881	2.03951	2.25249	2.12375	2.3543	0.020533	0.0645112	-0.526662	0.00223795	0.0168643	0.579155
abhd-3.1	NC_003283.11;NC_003283.11;NC_003283.11;NC_003283.11;NC_003283.11;NC_003283.11	19955497;19955620;19956544;19957306;19958394;19958660	19955574;19955786;19956873;19957479;19958608;19958823	+;+;+;+;+;+	1128	23.1196	23.8303	25.432	22.2137	25.7501	25.0107	22.6487	24.183	25.8921	22.8667	20.5543	17.4778	22.8259	25.7641	25.1897	22.522	0.712885	0.811286	0.0293507	0.242815	0.41961	-0.13343
abhd-3.2	NC_003284.9;NC_003284.9;NC_003284.9;NC_003284.9;NC_003284.9;NC_003284.9;NC_003284.9;NC_003284.9;NC_003284.9;NC_003284.9;NC_003284.9	975740;976167;976282;976714;976718;976942;976942;977712;977712;977925;977925	975903;976233;976429;976891;976891;977271;977271;977878;977878;978002;978002	-;-;-;-;-;-;-;-;-;-;-	1132	6.08932	4.48258	5.06447	4.0889	6.14705	6.33988	5.74783	5.52989	7.40668	7.00797	6.06685	5.25573	8.65309	9.32383	8.32184	6.62678	0.164705	0.291261	-0.200503	0.0335727	0.10946	-0.337795
abhd-5.1	NC_003283.11;NC_003283.11;NC_003283.11;NC_003283.11;NC_003283.11;NC_003283.11;NC_003283.11	4847759;4847925;4848500;4848744;4849116;4849327;4849490	4847793;4848027;4848680;4849067;4849278;4849441;4849636	+;+;+;+;+;+;+	1068	6.93829	5.57037	5.70346	6.61975	4.67657	6.29499	6.13707	6.35722	5.16139	6.53657	6.84195	3.53174	5.24093	6.1134	4.95259	5.26792	0.27148	0.416476	0.153362	0.832045	0.907786	0.0394242
abhd-5.2	NC_003283.11;NC_003283.11;NC_003283.11;NC_003283.11;NC_003283.11;NC_003283.11;NC_003283.11;NC_003283.11;NC_003283.11;NC_003283.11;NC_003283.11	4844685;4845123;4845170;4845324;4845324;4846014;4846014;4846399;4846399;4846724;4846724	4844986;4845272;4845272;4845504;4845504;4846337;4846337;4846676;4846676;4846870;4846870	+;+;+;+;+;+;+;+;+;+;+	1382	28.846	27.7593	24.9223	26.4688	28.3157	30.1284	32.8872	28.9543	31.0045	29.5869	31.4064	20.0243	33.0898	35.131	30.2865	31.6845	0.214904	0.351337	-0.0833157	0.107792	0.245932	-0.203409
abi-1	NC_003281.10;NC_003281.10;NC_003281.10;NC_003281.10;NC_003281.10	5690229;5690874;5691957;5692445;5692578	5690389;5691465;5692398;5692530;5692706	-;-;-;-;-	1410	72.1902	74.3955	83.2089	76.2643	73.8886	71.7558	76.3949	77.1807	87.5527	84.9243	83.6395	81.5309	85.8652	80.0428	76.8091	78.6898	0.149657	0.273663	0.108619	0.166719	0.32706	0.0940892
abl-1	NC_003284.9;NC_003284.9;NC_003284.9;NC_003284.9;NC_003284.9;NC_003284.9;NC_003284.9;NC_003284.9;NC_003284.9;NC_003284.9;NC_003284.9;NC_003284.9;NC_003284.9;NC_003284.9;NC_003284.9;NC_003284.9;NC_003284.9;NC_003284.9;NC_003284.9;NC_003284.9;NC_003284.9;NC_003284.9;NC_003284.9;NC_003284.9;NC_003284.9;NC_003284.9;NC_003284.9;NC_003284.9;NC_003284.9;NC_003284.9;NC_003284.9;NC_003284.9;NC_003284.9;NC_…	10606199;10606199;10606199;10606584;10606584;10606584;10606722;10606722;10606722;10607258;10607258;10607258;10608431;10608431;10608431;10609011;10609011;10609011;10609310;10609310;10609310;10609821;10609821;10609821;10610458;10610458;10610458;10610950;10610950;10610950;10611622;10611622;10611622;10612074;10612074;10612074;10612599;10612599;10612599;10613773;10616941;10616941;10617185;10617782;106…	10606337;10606337;10606337;10606667;10606667;10606667;10606825;10606825;10606825;10607415;10607415;10607415;10608932;10608932;10608932;10609261;10609261;10609261;10609537;10609537;10609537;10610398;10610398;10610398;10610898;10610898;10610898;10611045;10611045;10611045;10611965;10611965;10611965;10612400;10612400;10612400;10612758;10612758;10612758;10613990;10617014;10617014;10617214;10617882;106…	-;-;-;-;-;-;-;-;-;-;-;-;-;-;-;-;-;-;-;-;-;-;-;-;-;-;-;-;-;-;-;-;-;-;-;-;-;-;-;-;-;-;-;-;-;-;-;-;-	3893	8.94174	9.12968	6.5866	9.55183	10.2637	10.1393	11.0788	9.87047	7.81163	9.24563	8.96873	10.8842	10.273	11.45	11.8745	11.668	0.0550171	0.13287	-0.202785	0.053403	0.150894	-0.263846
abt-1	NC_003282.8;NC_003282.8;NC_003282.8;NC_003282.8;NC_003282.8;NC_003282.8;NC_003282.8;NC_003282.8;NC_003282.8;NC_003282.8;NC_003282.8;NC_003282.8;NC_003282.8;NC_003282.8;NC_003282.8;NC_003282.8;NC_003282.8;NC_003282.8;NC_003282.8;NC_003282.8;NC_003282.8;NC_003282.8;NC_003282.8;NC_003282.8;NC_003282.8;NC_003282.8;NC_003282.8;NC_003282.8;NC_003282.8;NC_003282.8;NC_003282.8;NC_003282.8;NC_003282.8;NC_…	10206231;10206231;10206883;10206883;10207488;10207488;10207712;10207712;10208145;10208145;10208315;10208315;10208476;10208476;10208704;10208704;10209020;10209020;10209179;10209179;10209339;10209339;10209512;10209512;10209693;10209693;10209894;10209894;10210108;10210108;10210250;10210250;10210470;10210470;10210633;10210633;10211136;10211136;10211893;10211893;10212061;10212061;10212221;10212221;102…	10206329;10206329;10207303;10207303;10207663;10207663;10208101;10208101;10208260;10208260;10208423;10208423;10208656;10208656;10208849;10208849;10209128;10209128;10209290;10209290;10209467;10209467;10209646;10209646;10209851;10209851;10209964;10209964;10210206;10210206;10210426;10210426;10210586;10210586;10210866;10210866;10211844;10211844;10212013;10212013;10212177;10212177;10212310;10212310;102…	-;-;-;-;-;-;-;-;-;-;-;-;-;-;-;-;-;-;-;-;-;-;-;-;-;-;-;-;-;-;-;-;-;-;-;-;-;-;-;-;-;-;-;-;-;-;-;-;-;-;-;-;-;-	4677	0.337753	0.388148	0.26814	0.267249	0.461375	0.321887	0.363139	0.401529	0.435789	0.489468	0.563863	0.418481	0.412887	0.39361	0.439287	0.317053	0.275119	0.420381	-0.226676	0.0937472	0.223814	0.304311
abt-2	NC_003279.8;NC_003279.8;NC_003279.8;NC_003279.8;NC_003279.8;NC_003279.8;NC_003279.8;NC_003279.8;NC_003279.8;NC_003279.8;NC_003279.8;NC_003279.8;NC_003279.8;NC_003279.8;NC_003279.8;NC_003279.8;NC_003279.8;NC_003279.8;NC_003279.8;NC_003279.8;NC_003279.8;NC_003279.8;NC_003279.8;NC_003279.8;NC_003279.8;NC_003279.8;NC_003279.8;NC_003279.8;NC_003279.8;NC_003279.8;NC_003279.8;NC_003279.8;NC_003279.8;NC_…	2256152;2256152;2257052;2257052;2257619;2257619;2258515;2258515;2258880;2258880;2259084;2259084;2259256;2259256;2260370;2260370;2261076;2261076;2261459;2261459;2261661;2261661;2262351;2262351;2262480;2262480;2264236;2264236;2264523;2264523;2264713;2264713;2265487;2265487;2265620;2265620;2265757;2265757;2266904;2266904;2267095;2267095;2267329;2267329;2267648;2267648;2267799;2267799;2268804;2268804…	2256328;2256328;2257570;2257570;2257769;2257769;2258832;2258832;2259036;2259036;2259216;2259216;2259519;2259519;2260629;2260629;2261413;2261413;2261598;2261598;2261784;2261784;2262437;2262437;2262849;2262849;2264451;2264451;2264662;2264662;2264844;2264844;2265569;2265569;2265711;2265711;2266075;2266075;2267046;2267046;2267281;2267281;2267434;2267434;2267750;2267750;2267897;2267897;2268930;2268930…	-;-;-;-;-;-;-;-;-;-;-;-;-;-;-;-;-;-;-;-;-;-;-;-;-;-;-;-;-;-;-;-;-;-;-;-;-;-;-;-;-;-;-;-;-;-;-;-;-;-;-;-;-;-;-;-;-;-;-;-;-;-;-;-;-;-	6441	3.57623	3.09691	2.30168	2.92603	3.69649	3.88379	4.24868	3.83142	2.79761	3.87088	3.55699	3.12324	3.77152	3.38782	4.07887	3.80543	0.00856344	0.0338742	-0.32826	0.207267	0.377451	-0.150445
abt-3	NC_003282.8;NC_003282.8;NC_003282.8;NC_003282.8;NC_003282.8;NC_003282.8;NC_003282.8;NC_003282.8;NC_003282.8;NC_003282.8;NC_003282.8;NC_003282.8;NC_003282.8;NC_003282.8;NC_003282.8;NC_003282.8;NC_003282.8;NC_003282.8;NC_003282.8	12950315;12950684;12951136;12951291;12951403;12951932;12952071;12952255;12952441;12952692;12953126;12953356;12953574;12953998;12955105;12955583;12955885;12956824;12957000	12950442;12951092;12951242;12951356;12951594;12952018;12952207;12952390;12952627;12952941;12953304;12953528;12953889;12955058;12955539;12955835;12956049;12956951;12957128	-;-;-;-;-;-;-;-;-;-;-;-;-;-;-;-;-;-;-	4538	0.13291	0.0963945	0.0296092	0.0903772	0.0427422	0.109067	0.274107	0.153859	0.234777	0.159829	0.326888	0.225647	0.148012	0.210947	0.125227	0.13455	NA	NA	NA	0.0407105	0.125802	0.631344
abt-4	NC_003283.11;NC_003283.11;NC_003283.11;NC_003283.11;NC_003283.11;NC_003283.11;NC_003283.11;NC_003283.11;NC_003283.11;NC_003283.11;NC_003283.11;NC_003283.11;NC_003283.11;NC_003283.11;NC_003283.11;NC_003283.11	323910;324397;324937;325302;325757;326285;326478;326624;326858;327464;327676;328475;329464;329720;330049;330590	324352;324682;325243;325708;326229;326381;326578;326811;327419;327628;328426;329413;329570;329962;330253;330724	-;-;-;-;-;-;-;-;-;-;-;-;-;-;-;-	5409	10.5349	9.56315	6.91417	7.51379	10.7937	9.54698	9.72943	10.9854	10.2725	10.9285	12.6155	9.49672	9.39612	11.1451	11.8639	11.8044	0.122754	0.236964	-0.183808	0.914119	0.956029	-0.0109555
abt-5	NC_003279.8;NC_003279.8;NC_003279.8;NC_003279.8;NC_003279.8;NC_003279.8;NC_003279.8;NC_003279.8;NC_003279.8;NC_003279.8;NC_003279.8;NC_003279.8;NC_003279.8;NC_003279.8;NC_003279.8;NC_003279.8;NC_003279.8;NC_003279.8;NC_003279.8;NC_003279.8	12011276;12011460;12011940;12012160;12012823;12013260;12014826;12015187;12015527;12015753;12016215;12016513;12016750;12016937;12017118;12017517;12017755;12017869;12018024;12018478	12011404;12011605;12012107;12012394;12013204;12014335;12015138;12015360;12015651;12015956;12016468;12016705;12016885;12017073;12017204;12017708;12017820;12017975;12018432;12018639	+;+;+;+;+;+;+;+;+;+;+;+;+;+;+;+;+;+;+;+	4695	0.862556	0.819905	0.601001	0.890189	1.22906	1.22551	1.76797	1.08715	1.34675	1.77657	1.61489	1.14572	1.2816	1.57886	1.42919	1.6535	0.00230004	0.0130718	-0.669352	0.994913	0.99766	-0.000945571
abtm-1	NC_003279.8;NC_003279.8;NC_003279.8;NC_003279.8;NC_003279.8;NC_003279.8;NC_003279.8;NC_003279.8;NC_003279.8;NC_003279.8;NC_003279.8;NC_003279.8;NC_003279.8;NC_003279.8;NC_003279.8	2472418;2472418;2473311;2473311;2475010;2475637;2478228;2480304;2480304;2482348;2482348;2485198;2485198;2485323;2485323	2472504;2472504;2473508;2473661;2475638;2475638;2478800;2480568;2480568;2482419;2482419;2485275;2485275;2485382;2485382	-;-;-;-;-;-;-;-;-;-;-;-;-;-;-	2115	5.55414	5.91524	6.51186	6.28841	5.25033	6.09422	5.80214	5.53242	6.22013	5.56196	5.7669	6.09789	6.2457	6.30176	6.01452	6.5678	0.0991082	0.203359	0.174474	0.517514	0.681097	-0.0620184
abts-1	NC_003279.8;NC_003279.8;NC_003279.8;NC_003279.8;NC_003279.8;NC_003279.8;NC_003279.8;NC_003279.8;NC_003279.8;NC_003279.8;NC_003279.8;NC_003279.8;NC_003279.8;NC_003279.8;NC_003279.8;NC_003279.8;NC_003279.8;NC_003279.8;NC_003279.8;NC_003279.8;NC_003279.8;NC_003279.8;NC_003279.8;NC_003279.8;NC_003279.8;NC_003279.8;NC_003279.8;NC_003279.8;NC_003279.8;NC_003279.8;NC_003279.8;NC_003279.8	8297294;8297294;8297294;8297744;8297744;8297744;8298144;8298144;8298144;8298536;8298536;8298536;8299499;8299499;8299499;8300337;8300337;8300337;8301845;8301845;8301845;8302897;8303643;8303643;8303643;8304115;8304115;8304115;8306224;8306224;8306224;8307503	8297404;8297404;8297404;8298055;8298055;8298055;8298275;8298275;8298275;8299195;8299195;8299195;8299863;8299863;8299863;8301483;8301483;8301483;8302033;8302033;8302033;8303058;8303746;8303746;8303746;8304381;8304381;8304381;8306422;8306282;8306422;8307516	-;-;-;-;-;-;-;-;-;-;-;-;-;-;-;-;-;-;-;-;-;-;-;-;-;-;-;-;-;-;-;-	3662	29.3252	29.8275	26.3389	29.5885	33.4485	33.6374	29.9961	30.3814	29.6504	27.7226	31.7691	38.2519	34.3909	34.9616	36.9574	34.3358	0.243495	0.384377	-0.0754871	0.352283	0.535317	-0.112721
abts-2	NC_003284.9;NC_003284.9;NC_003284.9;NC_003284.9;NC_003284.9;NC_003284.9;NC_003284.9;NC_003284.9;NC_003284.9;NC_003284.9;NC_003284.9;NC_003284.9;NC_003284.9;NC_003284.9;NC_003284.9;NC_003284.9;NC_003284.9;NC_003284.9	11585680;11585928;11586155;11586326;11586878;11587038;11587175;11587341;11587502;11587679;11587952;11588144;11588284;11588501;11588876;11589253;11589380;11589594	11585831;11586104;11586278;11586427;11586988;11587122;11587297;11587454;11587634;11587752;11588102;11588235;11588452;11588674;11588994;11589332;11589549;11589657	+;+;+;+;+;+;+;+;+;+;+;+;+;+;+;+;+;+	2214	0.415122	0.602614	0.445057	0.467522	0.481844	0.763809	0.799532	0.456732	0.324299	0.266174	0.223339	0.269306	0.429785	0.454547	0.286292	0.462925	0.249223	0.390776	-0.298339	0.041218	0.126787	-0.555372
abts-3	NC_003280.10;NC_003280.10;NC_003280.10;NC_003280.10;NC_003280.10;NC_003280.10;NC_003280.10;NC_003280.10;NC_003280.10;NC_003280.10;NC_003280.10;NC_003280.10;NC_003280.10;NC_003280.10;NC_003280.10;NC_003280.10;NC_003280.10;NC_003280.10;NC_003280.10;NC_003280.10;NC_003280.10;NC_003280.10;NC_003280.10;NC_003280.10;NC_003280.10;NC_003280.10;NC_003280.10;NC_003280.10;NC_003280.10;NC_003280.10;NC_003280…	6132895;6133550;6136096;6137835;6137835;6137924;6147186;6149938;6151147;6151147;6151147;6151147;6151147;6151614;6151614;6151614;6151614;6151614;6152641;6152641;6152641;6152641;6152641;6153098;6153098;6153098;6153098;6153098;6153524;6153524;6153524;6153524;6153524;6153789;6153789;6153789;6153789;6153789;6154041;6154041;6154041;6154041;6154041;6154296;6154296;6154296;6154296;6154296;6154458;6154458…	6132960;6133637;6136285;6137990;6137990;6137990;6147738;6150742;6151256;6151256;6151256;6151256;6151256;6151666;6151666;6151666;6151666;6151666;6152729;6152729;6152729;6152729;6152729;6153188;6153188;6153188;6153188;6153188;6153647;6153647;6153647;6153647;6153647;6153995;6153995;6153995;6153995;6153995;6154251;6154251;6154251;6154251;6154251;6154409;6154409;6154409;6154409;6154409;6154664;6154664…	+;+;+;+;+;+;+;+;+;+;+;+;+;+;+;+;+;+;+;+;+;+;+;+;+;+;+;+;+;+;+;+;+;+;+;+;+;+;+;+;+;+;+;+;+;+;+;+;+;+;+;+;+;+;+;+;+;+;+;+;+;+;+;+;+;+;+;+;+;+;+;+;+;+;+;+;+;+;+;+;+;+;+	4185	1.19415	1.18114	0.931096	1.07334	1.11813	1.43892	1.58903	1.23114	1.63816	1.47314	2.08738	1.37826	1.41103	1.50734	1.58247	1.80811	0.125854	0.241225	-0.225756	0.612684	0.756828	0.0735857
abts-4	NC_003284.9;NC_003284.9;NC_003284.9;NC_003284.9;NC_003284.9;NC_003284.9;NC_003284.9;NC_003284.9;NC_003284.9;NC_003284.9;NC_003284.9;NC_003284.9;NC_003284.9;NC_003284.9;NC_003284.9;NC_003284.9;NC_003284.9;NC_003284.9;NC_003284.9;NC_003284.9;NC_003284.9;NC_003284.9;NC_003284.9;NC_003284.9;NC_003284.9;NC_003284.9;NC_003284.9;NC_003284.9;NC_003284.9;NC_003284.9;NC_003284.9;NC_003284.9;NC_003284.9;NC_…	6747631;6747631;6748380;6748380;6748424;6748938;6751434;6751457;6751479;6751479;6751836;6751836;6751836;6751836;6752715;6752715;6752715;6752715;6752855;6752855;6752855;6752855;6753019;6753019;6753019;6753019;6753138;6753138;6753138;6753138;6753799;6753799;6753799;6753799;6753990;6753990;6753990;6753990;6754141;6754141;6754141;6754141;6754556;6754556;6754556;6754556;6757452;6757452;6757452;6757452…	6747723;6747723;6748474;6748474;6748474;6749019;6751702;6751702;6751702;6751702;6752184;6752184;6752184;6752184;6752807;6752807;6752807;6752807;6752976;6752976;6752976;6752976;6753091;6753091;6753091;6753091;6753332;6753332;6753332;6753332;6753947;6753947;6753947;6753947;6754090;6754090;6754090;6754090;6754264;6754264;6754264;6754264;6754674;6754674;6754674;6754674;6757513;6757513;6757513;6757513…	-;-;-;-;-;-;-;-;-;-;-;-;-;-;-;-;-;-;-;-;-;-;-;-;-;-;-;-;-;-;-;-;-;-;-;-;-;-;-;-;-;-;-;-;-;-;-;-;-;-;-;-;-;-;-;-;-;-;-;-;-;-;-;-;-;-;-;-;-;-;-;-;-;-	2916	4.06786	4.52289	3.38682	3.96496	6.02812	7.97049	6.85804	6.0521	3.6934	3.2413	4.90817	3.95612	6.84308	5.8586	6.8359	6.25934	4.74906e-05	0.000835227	-0.684627	0.000313426	0.00438666	-0.684632
abu-1	NC_003283.11;NC_003283.11	10380426;10381732	10381649;10381785	-;-	1278	0.134842	0.102685	0.105138	0.152818	0.303543	0.580925	0.823575	0.18839	0.634306	0.248295	0.472892	0.141992	0.262785	0.307299	0.307843	0.341263	NA	NA	NA	NA	NA	NA
abu-10	NC_003284.9;NC_003284.9;NC_003284.9;NC_003284.9;NC_003284.9;NC_003284.9;NC_003284.9	3798223;3798322;3798713;3798935;3799064;3799198;3799367	3798264;3798663;3798889;3799021;3799153;3799311;3799642	+;+;+;+;+;+;+	1128	0.254621	0	0	0.138511	0.257931	0.457066	0.869473	0.213442	0.20533	0.241125	0.0974138	0.0574549	0.173676	0.261123	0.368157	0.34798	NA	NA	NA	NA	NA	NA
abu-11	NC_003280.10;NC_003280.10;NC_003280.10;NC_003280.10	192592;192978;193596;194460	192915;193547;193814;194534	-;-;-;-	1188	1.83739	1.01259	0.754022	2.03849	1.51024	1.73593	3.80563	1.6213	2.08607	1.86974	2.12736	1.85481	1.43702	1.59091	2.94369	1.72545	0.173523	0.302361	-0.545527	0.800767	0.889158	0.0580843
abu-12	NC_003284.9;NC_003284.9;NC_003284.9;NC_003284.9;NC_003284.9;NC_003284.9;NC_003284.9;NC_003284.9;NC_003284.9;NC_003284.9;NC_003284.9;NC_003284.9;NC_003284.9;NC_003284.9;NC_003284.9;NC_003284.9;NC_003284.9;NC_003284.9;NC_003284.9;NC_003284.9;NC_003284.9;NC_003284.9;NC_003284.9;NC_003284.9;NC_003284.9;NC_003284.9;NC_003284.9;NC_003284.9;NC_003284.9;NC_003284.9;NC_003284.9;NC_003284.9;NC_003284.9;NC_…	450650;450650;450650;450755;450755;450755;451647;451647;451647;452367;452367;452367;452564;452564;452564;452673;452673;452673;453977;453977;454288;454288;454288;455464;455464;455464;455631;455631;455631;455975;455975;455975;456137;456137;456137;457309;457309;457309	450703;450703;450703;450989;450989;450989;452122;452122;452122;452504;452504;452504;452629;452629;452629;453032;452882;452882;454195;454195;454482;454482;454482;455580;455580;455580;455923;455923;455923;456091;456091;456091;456232;456232;456232;457417;457417;457417	-;-;-;-;-;-;-;-;-;-;-;-;-;-;-;-;-;-;-;-;-;-;-;-;-;-;-;-;-;-;-;-;-;-;-;-;-;-	2475	2.2977	1.18418	0.615282	0.931131	0.528993	0.749921	0.94718	0.817135	1.97455	2.17958	2.28645	1.97439	0.995078	0.813225	1.307	0.933945	0.0487101	0.121833	0.770993	4.48623e-05	0.00120313	1.07354
abu-13	NC_003281.10;NC_003281.10;NC_003281.10;NC_003281.10;NC_003281.10;NC_003281.10;NC_003281.10	6941998;6942325;6942567;6942896;6943073;6944577;6945253	6942220;6942517;6942621;6943024;6943423;6944712;6945647	-;-;-;-;-;-;-	1482	12.4614	6.84789	4.92618	4.58601	2.97752	3.11708	3.61561	2.84302	12.4714	10.4458	12.9754	10.8802	3.21034	3.24624	5.66332	3.6786	0.00121798	0.00825824	1.25492	4.18474e-06	0.000267744	1.58178
abu-14	NC_003280.10;NC_003280.10;NC_003280.10	9225412;9225690;9227068	9225645;9226487;9227157	-;-;-	1122	3.0206	1.98836	0.738498	1.42733	0.994023	1.01092	1.87617	0.944168	2.64228	1.85851	2.69321	3.16537	0.64853	0.96257	1.32466	1.34106	0.123797	0.23832	0.622115	0.000462359	0.00577347	1.29755
abu-15	NC_003283.11;NC_003283.11	5158623;5158895	5158847;5159836	+;+	1167	0.443002	0.168678	0.0383795	0.334706	0.498622	0.883584	1.61934	0.123786	1.11142	0.543823	0.329554	0.0444279	0.14389	0.21033	1.01137	0.48584	0.0499316	0.123989	-1.61674	0.962517	0.981012	0.0372332
abu-6	NC_003283.11;NC_003283.11	5160678;5161668	5161619;5161892	-;-	1167	0.393779	0.149936	0.0383795	0.167353	0.311639	0.459463	1.49635	0.123786	0.873259	0.582668	0.164777	0.11107	0.0959266	0.63099	0.280937	0.48584	NA	NA	NA	NA	NA	NA
abu-7	NC_003283.11;NC_003283.11	5163396;5164535	5164487;5164759	-;-	1317	0.305314	0.199288	0	0.311414	0.368193	0.704653	1.39858	0.0365623	0.879317	0.326993	0.333737	0.0787355	0.127501	0.242287	0.730222	0.364274	NA	NA	NA	NA	NA	NA
abu-8	NC_003283.11;NC_003283.11;NC_003283.11	5193139;5194299;5194514	5194251;5194469;5194567	-;-;-	1338	0.558112	0.294241	0.133898	0.627648	0.453018	0.924791	2.03812	0.233925	0.657792	0.762302	0.492748	0.387499	0.313751	0.348554	1.15982	0.766006	0.120555	0.233816	-1.10158	0.654677	0.788924	-0.188945
AC3.5	NC_003283.11;NC_003283.11;NC_003283.11;NC_003283.11;NC_003283.11;NC_003283.11;NC_003283.11;NC_003283.11;NC_003283.11;NC_003283.11;NC_003283.11;NC_003283.11;NC_003283.11;NC_003283.11;NC_003283.11;NC_003283.11;NC_003283.11;NC_003283.11;NC_003283.11;NC_003283.11;NC_003283.11;NC_003283.11;NC_003283.11	10388527;10389278;10389542;10389858;10389858;10390177;10390177;10390398;10390398;10390909;10390909;10391057;10391057;10391254;10391254;10391563;10391563;10391806;10391806;10392520;10392520;10392786;10392786	10388583;10389591;10389591;10389977;10389977;10390351;10390351;10390858;10390858;10391005;10391005;10391177;10391177;10391519;10391519;10391763;10391763;10392474;10392474;10392740;10392740;10393356;10393356	+;+;+;+;+;+;+;+;+;+;+;+;+;+;+;+;+;+;+;+;+;+;+	3273	23.8686	20.1144	20.8413	20.5206	35.5867	37.7172	38.9988	36.964	20.7906	19.4179	22.9048	20.7358	41.1547	51.2809	41.2095	39.8691	1.19477e-07	1.39651e-05	-0.733747	6.3951e-07	8.95047e-05	-1.02634
AC7.3	NC_003282.8;NC_003282.8;NC_003282.8;NC_003282.8;NC_003282.8	5111839;5111910;5112019;5112191;5112636	5111861;5111970;5112144;5112451;5112875	+;+;+;+;+	711	0.727121	0.307622	0.125988	0.109874	0.61381	0.522097	0.807464	0.338626	0.846964	0.637575	1.23637	0.656295	0.314898	0.690451	0.737785	0.797433	NA	NA	NA	NA	NA	NA
AC8.1	NC_003284.9;NC_003284.9;NC_003284.9;NC_003284.9;NC_003284.9;NC_003284.9;NC_003284.9;NC_003284.9;NC_003284.9	242291;242416;243000;244588;247781;250697;251129;251890;252675	242369;242669;243215;244824;248166;250802;251251;252609;252767	-;-;-;-;-;-;-;-;-	2214	1.4659	1.50159	2.07356	1.80834	2.7049	2.49635	1.99883	1.9248	1.04613	1.41277	0.831318	2.9331	1.49161	1.40799	1.4512	1.60546	0.0802027	0.174949	-0.333056	0.7046	0.824293	0.139506
AC8.10	NC_003284.9;NC_003284.9;NC_003284.9;NC_003284.9;NC_003284.9;NC_003284.9;NC_003284.9;NC_003284.9	237496;237664;237830;238064;238386;238557;238810;239155	237618;237774;238022;238343;238512;238766;239062;239177	-;-;-;-;-;-;-;-	1320	3.15499	3.34707	1.83227	2.69278	4.66542	3.609	3.75127	3.90328	2.77233	3.88066	3.85006	3.07353	3.62553	3.66323	4.53696	3.98138	0.0206868	0.064786	-0.465173	0.200059	0.368269	-0.201127
AC8.11	NC_003284.9;NC_003284.9;NC_003284.9	236067;236361;236632	236316;236585;236810	-;-;-	654	4.61121	4.14697	3.28726	3.94185	6.37649	6.14901	6.03515	5.3012	4.24976	4.95597	5.96459	5.35122	5.13515	5.1418	6.18276	5.86848	0.00373245	0.0184568	-0.509614	0.531696	0.69123	-0.0973543
AC8.12	NC_003284.9;NC_003284.9;NC_003284.9;NC_003284.9;NC_003284.9	239849;239980;240208;240356;240689	239879;240161;240310;240638;240779	+;+;+;+;+	690	1.62338	1.04605	1.42805	0.764221	1.79206	1.37486	1.4214	1.95402	1.27555	1.21541	1.83138	1.52161	0.730085	1.17392	1.14036	1.76982	0.206847	0.342231	-0.368353	0.318201	0.503579	0.291155
AC8.3	NC_003284.9;NC_003284.9;NC_003284.9;NC_003284.9;NC_003284.9;NC_003284.9;NC_003284.9;NC_003284.9	228080;228248;228414;228648;228970;229141;229394;229739	228202;228358;228606;228927;229096;229350;229646;229761	-;-;-;-;-;-;-;-	1320	0.30462	0.331393	0.305379	0.325501	0.569402	0.624935	0.52554	0.547188	0.19301	0.291908	0.437034	0.864122	0.233221	0.502068	0.430514	0.545168	NA	NA	NA	NA	NA	NA
AC8.4	NC_003284.9;NC_003284.9;NC_003284.9	226651;226945;227216	226900;227169;227394	-;-;-	654	0.658745	0.568536	0.342423	0.35835	0.70438	0.882935	0.877839	0.66265	0.672879	0.901086	0.336033	1.05042	0.770273	0.750628	0.434464	0.266749	NA	NA	NA	NA	NA	NA
AC8.5	NC_003284.9;NC_003284.9;NC_003284.9;NC_003284.9;NC_003284.9	221017;221179;222789;223793;224589	221115;221298;223010;224031;225084	+;+;+;+;+	1176	0.634994	0.595154	0.72363	0.930004	1.11331	0.666384	1.50524	1.02365	0.472678	0.809492	0.467189	1.21242	0.76154	0.876626	0.743431	0.852985	0.109931	0.219133	-0.486588	0.905088	0.950728	-0.0404985
AC8.7	NC_003284.9;NC_003284.9;NC_003284.9;NC_003284.9;NC_003284.9	230433;230564;230792;230940;231273	230463;230745;230894;231222;231363	+;+;+;+;+	690	0.749251	0.887556	0.584203	1.07557	0.773045	0.65754	1.17872	1.11658	0.537072	0.919771	0.875877	0.901693	0.689524	0.960477	1.14036	1.10614	NA	NA	NA	NA	NA	NA
acaa-2	NC_003281.10;NC_003281.10;NC_003281.10;NC_003281.10;NC_003281.10	13344959;13345042;13345245;13346397;13346608	13344971;13345194;13346026;13346551;13346689	+;+;+;+;+	1185	139.171	145.517	170.425	161.317	137.739	138.112	134.322	135.721	140.668	131.901	138.768	153.453	150.679	145.989	143.093	132.957	0.00929279	0.0358728	0.252336	0.940452	0.970206	0.00643241
acbp-1	NC_003279.8;NC_003279.8	4635815;4636330	4636063;4636341	-;-	261	153.62	152.349	168.774	151.601	149.932	147.916	129.229	128.038	138.08	125.313	116.619	169.348	130.175	145.392	147.974	129.169	0.0105938	0.0396721	0.249077	0.865115	0.928038	0.0236453
acbp-3	NC_003284.9;NC_003284.9;NC_003284.9;NC_003284.9	10903281;10903425;10904734;10904912	10903341;10903545;10904827;10904986	+;+;+;+	351	20.3749	18.8186	19.9062	18.6955	18.0978	15.5112	16.4245	18.9318	21.1156	18.4038	17.3746	13.6635	18.578	17.2028	18.432	11.9906	0.0494449	0.123035	0.247174	0.536752	0.696144	0.107225
acbp-5	NC_003281.10;NC_003281.10;NC_003281.10;NC_003281.10;NC_003281.10	13640221;13640452;13640682;13641228;13641490	13640357;13640569;13640843;13641436;13641688	-;-;-;-;-	825	25.2399	23.8338	25.1632	22.2761	27.0668	26.7222	22.3554	26.0899	27.4004	25.9901	25.8724	17.2982	26.3243	27.015	25.8839	25.5337	0.905912	0.942817	-0.0105855	0.391809	0.573646	-0.10457
acbp-6	NC_003280.10;NC_003280.10;NC_003280.10	11972361;11972596;11973643	11972542;11972737;11973666	-;-;-	348	1.65065	2.01121	1.67315	1.01018	1.25408	1.65931	1.2373	1.72962	1.26455	1.56316	1.65771	0.89392	1.93011	1.97493	0.8793	1.87989	NA	NA	NA	NA	NA	NA
acbp-7	NC_003281.10;NC_003281.10;NC_003281.10	4840187;4840739;4840876	4840346;4840834;4841024	+;+;+	405	1.77292	1.83616	1.43767	0.964449	1.37691	1.12025	1.41755	2.08067	1.48689	1.67895	2.23835	1.56822	2.21129	0.9697	2.1587	1.39994	NA	NA	NA	NA	NA	NA
acc-1	NC_003282.8;NC_003282.8;NC_003282.8;NC_003282.8;NC_003282.8;NC_003282.8;NC_003282.8;NC_003282.8;NC_003282.8;NC_003282.8;NC_003282.8;NC_003282.8;NC_003282.8;NC_003282.8;NC_003282.8;NC_003282.8;NC_003282.8;NC_003282.8;NC_003282.8;NC_003282.8;NC_003282.8;NC_003282.8;NC_003282.8;NC_003282.8;NC_003282.8;NC_003282.8;NC_003282.8	9660409;9660964;9660964;9661151;9661151;9661392;9661392;9661718;9661718;9661998;9661998;9662205;9662205;9662336;9662336;9662537;9662537;9662938;9662938;9663073;9663073;9663407;9663407;9663692;9663692;9663784;9663784	9660420;9661104;9661104;9661244;9661244;9661557;9661557;9661849;9661849;9662121;9662121;9662284;9662284;9662395;9662395;9662744;9662744;9663024;9663024;9663138;9663138;9663537;9663537;9663733;9663733;9663853;9663853	+;+;+;+;+;+;+;+;+;+;+;+;+;+;+;+;+;+;+;+;+;+;+;+;+;+;+	1413	0.243917	0.154791	0.253582	0.138217	0.137271	0.145951	0.270869	0.102235	0.032783	0.288736	0.291621	0.165119	0.277291	0.173712	0.247495	0.0617317	NA	NA	NA	NA	NA	NA
acc-2	NC_003282.8;NC_003282.8;NC_003282.8;NC_003282.8;NC_003282.8;NC_003282.8;NC_003282.8;NC_003282.8;NC_003282.8;NC_003282.8;NC_003282.8	9016788;9017183;9017344;9017541;9017757;9017940;9018122;9018447;9018630;9018808;9019027	9016875;9017302;9017493;9017640;9017888;9018066;9018234;9018583;9018754;9018978;9019101	+;+;+;+;+;+;+;+;+;+;+	1338	0.51518	0.425015	0.334745	0.29193	0.362414	0.493222	0.375444	0.251919	0.207724	0.271041	0.164249	0.464999	0.334668	0.330209	0.375716	0.260768	NA	NA	NA	NA	NA	NA
acc-3	NC_003284.9;NC_003284.9;NC_003284.9;NC_003284.9;NC_003284.9;NC_003284.9;NC_003284.9;NC_003284.9;NC_003284.9;NC_003284.9;NC_003284.9	4723011;4723168;4724222;4724534;4724719;4724918;4725074;4725357;4726149;4726319;4726750	4723118;4723334;4724488;4724670;4724831;4725025;4725304;4725500;4726271;4726372;4726851	-;-;-;-;-;-;-;-;-;-;-	1554	0.0739287	0.112597	0.0288217	0.163379	0.124816	0.132708	0.215506	0.154931	0.178851	0.32088	0.0707097	0.150137	0.216113	0.0947704	0.225039	0.224522	NA	NA	NA	NA	NA	NA
acc-4	NC_003281.10;NC_003281.10;NC_003281.10;NC_003281.10;NC_003281.10;NC_003281.10;NC_003281.10;NC_003281.10;NC_003281.10;NC_003281.10;NC_003281.10	13481096;13481567;13481930;13482107;13482310;13482638;13482857;13482969;13483464;13483702;13484039	13481120;13481634;13481990;13482265;13482500;13482812;13482919;13483094;13483653;13483784;13484124	-;-;-;-;-;-;-;-;-;-;-	1227	0.257485	0.427812	0.310274	0.191003	0.41496	0.504226	0.467895	0.451308	0.396402	0.461813	0.425382	0.581011	0.342134	0.420095	0.498772	0.408765	NA	NA	NA	NA	NA	NA
acd-1	NC_003279.8;NC_003279.8;NC_003279.8;NC_003279.8;NC_003279.8;NC_003279.8;NC_003279.8;NC_003279.8;NC_003279.8;NC_003279.8;NC_003279.8;NC_003279.8;NC_003279.8;NC_003279.8	4103713;4104485;4104675;4104788;4104949;4105083;4105819;4106456;4106677;4106790;4107041;4107179;4107376;4107811	4103819;4104630;4104720;4104896;4105036;4105314;4106137;4106621;4106745;4106952;4107132;4107324;4107443;4107967	+;+;+;+;+;+;+;+;+;+;+;+;+;+	1908	0.0301062	0	0.0938971	0	0.0508292	0.118895	0.0250745	0.0252372	0.012139	0.0475173	0	0.0135868	0.102676	0.102916	0.0916431	0.102862	NA	NA	NA	NA	NA	NA
acd-2	NC_003279.8;NC_003279.8;NC_003279.8;NC_003279.8;NC_003279.8;NC_003279.8;NC_003279.8;NC_003279.8	4094179;4095042;4095593;4095995;4096272;4096642;4096988;4097901	4094309;4095163;4095946;4096115;4096593;4096807;4097643;4098110	+;+;+;+;+;+;+;+	2082	1.93131	2.2061	1.75326	2.1575	2.51538	2.00087	1.79236	1.98901	1.73542	1.82894	2.40138	2.45291	2.90351	2.73514	3.1914	2.44043	0.843511	0.904236	0.0290045	0.03952	0.1232	-0.38875
acd-3	NC_003284.9;NC_003284.9;NC_003284.9;NC_003284.9;NC_003284.9;NC_003284.9;NC_003284.9;NC_003284.9;NC_003284.9;NC_003284.9;NC_003284.9;NC_003284.9;NC_003284.9;NC_003284.9;NC_003284.9;NC_003284.9;NC_003284.9;NC_003284.9;NC_003284.9;NC_003284.9;NC_003284.9;NC_003284.9;NC_003284.9;NC_003284.9;NC_003284.9;NC_003284.9	14849339;14849339;14850067;14850067;14850208;14850208;14850372;14850372;14850512;14850512;14850738;14850738;14851232;14851232;14851388;14851388;14851518;14851518;14851653;14851653;14852071;14852071;14852317;14852317;14852474;14852474	14849464;14849464;14850153;14850153;14850328;14850328;14850468;14850468;14850672;14850684;14850847;14850847;14851341;14851341;14851464;14851464;14851605;14851605;14851738;14851738;14852266;14852266;14852431;14852431;14852542;14852542	+;+;+;+;+;+;+;+;+;+;+;+;+;+;+;+;+;+;+;+;+;+;+;+;+;+	1455	1.73709	1.7738	1.13896	1.07382	0.866506	0.963817	0.937116	1.42307	1.84653	1.86934	2.41667	1.33627	1.34643	1.38332	1.33695	1.25895	0.0502372	0.124537	0.510563	0.0165501	0.0669983	0.493609
acd-4	NC_003283.11;NC_003283.11;NC_003283.11;NC_003283.11;NC_003283.11;NC_003283.11;NC_003283.11;NC_003283.11;NC_003283.11;NC_003283.11;NC_003283.11	8638254;8638444;8638644;8638891;8639375;8639592;8639711;8639910;8640044;8640233;8640445	8638374;8638598;8638842;8639321;8639540;8639663;8639864;8640001;8640189;8640397;8640585	+;+;+;+;+;+;+;+;+;+;+	1842	0.0935547	0	0	0.106027	0.131626	0.0671754	0.129865	0.0784244	0.0502958	0.19688	0.178962	0.0281473	0.151936	0.159906	0.0237317	0.094709	NA	NA	NA	NA	NA	NA
acd-5	NC_003279.8;NC_003279.8;NC_003279.8;NC_003279.8;NC_003279.8;NC_003279.8;NC_003279.8;NC_003279.8;NC_003279.8;NC_003279.8;NC_003279.8	3655632;3655962;3656392;3657720;3658936;3659193;3659924;3660170;3660945;3661809;3662146	3655911;3656285;3656623;3658255;3659119;3659280;3660078;3660324;3661033;3661896;3662159	-;-;-;-;-;-;-;-;-;-;-	2145	10.0826	10.2273	9.11439	9.24151	7.36973	7.46076	7.3938	7.20605	7.89317	8.87611	9.41304	7.97047	8.63735	8.89132	9.79229	8.21438	2.17034e-05	0.000480165	0.465393	0.707137	0.82568	-0.0363029
acdh-1	NC_003279.8;NC_003279.8;NC_003279.8;NC_003279.8;NC_003279.8;NC_003279.8;NC_003279.8;NC_003279.8;NC_003279.8;NC_003279.8	6497453;6497674;6498082;6498085;6498575;6498575;6498717;6498717;6498909;6499282	6497627;6497774;6498525;6498525;6498671;6498671;6498937;6498862;6499046;6499464	+;+;+;+;+;+;+;+;+;+	1330	12.3523	34.6333	56.003	43.5536	0.692729	1.14744	0.539574	1.08615	2.75148	1.22702	1.48714	1.32542	0.420851	2.14081	0.52588	0.590258	8.15126e-06	0.000247787	5.47769	0.0945029	0.225211	0.896281
acdh-10	NC_003284.9;NC_003284.9;NC_003284.9;NC_003284.9;NC_003284.9	17213267;17213477;17213819;17214213;17214809	17213428;17213653;17214164;17214693;17214896	-;-;-;-;-	1254	47.0443	44.1275	43.2531	47.6571	56.9982	56.7046	59.2496	57.7524	46.4333	43.8856	48.3695	51.0618	51.6881	56.4704	56.7164	53.5952	0.000566013	0.00480766	-0.267987	0.0616581	0.1658	-0.177265
acdh-11	NC_003281.10;NC_003281.10;NC_003281.10;NC_003281.10;NC_003281.10;NC_003281.10;NC_003281.10;NC_003281.10;NC_003281.10;NC_003281.10;NC_003281.10;NC_003281.10;NC_003281.10;NC_003281.10;NC_003281.10	10566286;10566591;10566592;10567405;10567405;10568775;10568775;10568997;10568997;10569594;10569594;10570199;10570199;10571200;10571200	10566311;10566704;10566704;10567789;10567789;10568945;10568945;10569340;10569340;10569651;10569651;10570604;10570604;10571549;10571549	+;+;+;+;+;+;+;+;+;+;+;+;+;+;+	1854	38.0937	44.0152	40.7787	45.033	40.8538	41.635	45.4166	41.4647	37.3528	36.0892	37.7981	35.9002	39.3382	42.4185	38.2672	40.473	0.386626	0.534791	0.0625262	0.146428	0.299772	-0.102389
acdh-12	NC_003280.10;NC_003280.10;NC_003280.10;NC_003280.10;NC_003280.10;NC_003280.10;NC_003280.10;NC_003280.10;NC_003280.10;NC_003280.10;NC_003280.10;NC_003280.10;NC_003280.10;NC_003280.10;NC_003280.10;NC_003280.10	7192589;7192589;7192786;7192786;7192979;7192979;7193161;7193415;7193925;7193925;7194086;7194086;7194449;7194449;7194599;7194599	7192729;7192729;7192934;7192934;7193115;7193065;7193876;7193876;7194038;7194038;7194401;7194401;7194552;7194552;7194763;7194763	-;-;-;-;-;-;-;-;-;-;-;-;-;-;-;-	1842	50.7378	49.3246	54.126	53.607	50.7287	50.292	49.8681	51.9954	53.7411	53.6251	56.0748	50.1304	57.766	59.5649	54.9389	53.8065	0.11328	0.223748	0.109692	0.360566	0.543234	-0.0603518
acdh-13	NC_003282.8;NC_003282.8;NC_003282.8;NC_003282.8;NC_003282.8;NC_003282.8;NC_003282.8	8496640;8496843;8497457;8497616;8498021;8498580;8498720	8496787;8497366;8497573;8497975;8498533;8498667;8498823	-;-;-;-;-;-;-	1854	12.6101	13.2128	14.374	13.5152	10.1873	11.8576	11.8573	11.8304	16.9774	15.9418	16.358	15.4228	16.318	14.8015	15.1725	13.5969	0.00346794	0.0175228	0.307994	0.118267	0.260583	0.134082
acdh-2	NC_003280.10;NC_003280.10;NC_003280.10;NC_003280.10;NC_003280.10;NC_003280.10;NC_003280.10;NC_003280.10;NC_003280.10;NC_003280.10;NC_003280.10;NC_003280.10;NC_003280.10;NC_003280.10;NC_003280.10;NC_003280.10;NC_003280.10;NC_003280.10;NC_003280.10;NC_003280.10;NC_003280.10;NC_003280.10;NC_003280.10;NC_003280.10	5545032;5545266;5545363;5545720;5545807;5546430;5546430;5546430;5546478;5546573;5546573;5546573;5546573;5546691;5546990;5546990;5546990;5547040;5547171;5547351;5547351;5547351;5547351;5547351	5545214;5545403;5545403;5545865;5545865;5546526;5546526;5546526;5546526;5546809;5546809;5546809;5546809;5546809;5547297;5547297;5547297;5547297;5547297;5547489;5547489;5547489;5547489;5547489	-;-;-;-;-;-;-;-;-;-;-;-;-;-;-;-;-;-;-;-;-;-;-;-	1248	0.552332	0.613395	0.825437	1.6901	0.369122	0.330494	0.230011	0.270087	0.408291	0.617497	0.264141	0.789343	0.313952	0.314686	0.192649	0.384414	0.00116388	0.0079899	1.70622	NA	NA	NA
acdh-3	NC_003279.8;NC_003279.8;NC_003279.8;NC_003279.8	6464298;6464674;6464868;6465456	6464618;6464819;6465408;6465707	-;-;-;-	1260	95.0994	100.611	107.102	98.6424	95.1732	96.8619	90.7484	96.2669	116.872	98.2723	106.264	72.6069	108.615	110.591	99.5009	99.4456	0.033879	0.0934378	0.157822	0.530012	0.690042	-0.0710368
acdh-4	NC_003279.8;NC_003279.8;NC_003279.8;NC_003279.8;NC_003279.8;NC_003279.8;NC_003279.8;NC_003279.8;NC_003279.8;NC_003279.8;NC_003279.8	6546728;6546728;6546994;6546994;6547188;6547188;6547653;6547653;6548327;6548327;6548478	6546943;6546943;6547139;6547139;6547284;6547284;6548096;6548096;6548427;6548383;6548631	-;-;-;-;-;-;-;-;-;-;-	1158	3.12511	4.04196	2.93951	3.27188	3.85248	3.43714	3.98685	3.82559	5.16027	4.52141	5.64596	2.8319	4.32608	3.94255	3.66169	3.52147	0.458632	0.602328	-0.101575	0.220013	0.392322	0.238747
acdh-5	NC_003279.8;NC_003279.8;NC_003279.8;NC_003279.8;NC_003279.8;NC_003279.8	6784908;6785101;6785750;6785932;6786521;6786921	6784926;6785418;6785884;6786284;6786874;6787070	+;+;+;+;+;+	1329	1.77212	1.57991	1.14584	1.35197	1.16758	1.21037	2.26792	1.73914	2.33529	2.45589	3.18321	1.54099	1.93737	2.29018	2.82873	1.93619	0.809644	0.882034	-0.0577231	0.709999	0.827585	0.0808529
acdh-6	NC_003281.10;NC_003281.10;NC_003281.10;NC_003281.10;NC_003281.10	8561185;8561472;8561651;8562088;8562823	8561419;8561606;8562003;8562441;8562972	+;+;+;+;+	1227	1.49809	0.926927	0.748307	0.541176	0.7904	0.840377	1.44268	0.94186	1.58561	1.62558	1.97019	1.22541	0.593033	1.04023	1.17568	1.04857	0.84457	0.904931	-0.0628373	0.00919359	0.0447717	0.729001
acdh-7	NC_003284.9;NC_003284.9;NC_003284.9;NC_003284.9	17215120;17215669;17216479;17216674	17215368;17216098;17216609;17217102	-;-;-;-	1239	36.4869	37.6006	33.0585	40.6364	45.8101	48.0201	46.7611	46.9089	36.1719	33.9895	39.7982	41.0824	42.7366	44.9704	48.2298	47.4327	0.00173076	0.0106637	-0.270437	0.0213306	0.080149	-0.253426
acdh-8	NC_003280.10;NC_003280.10;NC_003280.10;NC_003280.10	5794555;5794822;5795693;5795968	5794624;5795648;5795869;5796132	+;+;+;+	1239	10.9878	10.5917	9.18191	8.89021	10.254	9.88698	15.1944	9.63829	18.2448	13.7202	18.7129	9.89661	13.1011	11.094	13.0189	12.4258	0.449158	0.594079	-0.109332	0.0993518	0.232861	0.296196
acdh-9	NC_003280.10;NC_003280.10;NC_003280.10;NC_003280.10;NC_003280.10;NC_003280.10;NC_003280.10;NC_003280.10	846971;847190;847348;847689;847899;848159;848383;848534	847144;847292;847580;847851;848114;848331;848483;848600	-;-;-;-;-;-;-;-	1230	98.1194	85.176	81.8581	78.1521	70.8836	84.5704	76.5476	70.6238	102.738	104.668	107.158	63.4603	88.7379	78.5058	83.6959	86.2696	0.0068158	0.0284793	0.253416	0.191319	0.358367	0.177805
acds-10	NC_003283.11;NC_003283.11;NC_003283.11;NC_003283.11;NC_003283.11;NC_003283.11;NC_003283.11;NC_003283.11;NC_003283.11;NC_003283.11	5747820;5748014;5748221;5748373;5748602;5748872;5749191;5749606;5751147;5751735	5747889;5748162;5748316;5748558;5748776;5749139;5749372;5750678;5751686;5751953	+;+;+;+;+;+;+;+;+;+	2958	12.6226	13.132	12.0073	11.1714	10.8851	12.159	11.7584	10.5812	11.6511	11.5091	13.5403	9.00931	11.5996	14.5547	12.5319	10.9255	0.0221355	0.0682142	0.180888	0.403246	0.584847	-0.103009
ace-1	NC_003284.9;NC_003284.9;NC_003284.9;NC_003284.9;NC_003284.9;NC_003284.9;NC_003284.9;NC_003284.9;NC_003284.9;NC_003284.9	16367381;16368238;16368422;16369063;16369602;16370099;16371993;16372203;16373075;16373227	16367419;16368374;16368706;16369309;16369780;16370572;16372157;16372393;16373174;16373272	+;+;+;+;+;+;+;+;+;+	1863	4.76376	4.08557	3.0292	3.17639	2.62887	2.88919	3.44115	2.72684	4.53776	4.44069	4.61531	3.33265	3.0946	3.25429	3.34365	4.08511	0.0143498	0.0496681	0.430763	0.0373608	0.118419	0.310246
ace-2	NC_003279.8;NC_003279.8;NC_003279.8;NC_003279.8;NC_003279.8;NC_003279.8;NC_003279.8;NC_003279.8;NC_003279.8	3302197;3302494;3303168;3303867;3305177;3305460;3305944;3306224;3307307	3302321;3302654;3303341;3304291;3305413;3305688;3306119;3306427;3307465	-;-;-;-;-;-;-;-;-	1890	12.5219	10.7508	7.41742	9.78571	9.95477	12.1118	13.3275	10.8789	13.7742	14.0312	13.4447	8.69609	9.89155	9.58444	11.2291	11.0764	0.358593	0.50596	-0.126389	0.0651441	0.172299	0.269506
ace-3	NC_003280.10;NC_003280.10;NC_003280.10;NC_003280.10;NC_003280.10;NC_003280.10;NC_003280.10;NC_003280.10	14205682;14205811;14206671;14206952;14207523;14208719;14208922;14209788	14205753;14205911;14206892;14207278;14208182;14208877;14209106;14209885	+;+;+;+;+;+;+;+	1824	1.9053	1.48691	0.933102	1.1778	0.770965	1.17586	1.25901	0.607187	1.2698	1.30477	1.59643	1.86184	0.797863	1.26496	1.39002	1.33901	0.0485069	0.121456	0.586283	0.125999	0.271736	0.363194
ace-4	NC_003280.10;NC_003280.10;NC_003280.10;NC_003280.10;NC_003280.10;NC_003280.10;NC_003280.10;NC_003280.10;NC_003280.10;NC_003280.10;NC_003280.10;NC_003280.10;NC_003280.10;NC_003280.10;NC_003280.10;NC_003280.10;NC_003280.10	14198167;14198827;14198988;14199258;14200308;14200807;14200924;14201041;14201627;14201804;14202041;14203522;14203792;14204695;14204951;14205068;14205237	14198217;14198933;14199209;14199336;14200424;14200866;14200994;14201164;14201736;14201904;14202107;14203714;14203877;14204850;14205019;14205174;14205325	+;+;+;+;+;+;+;+;+;+;+;+;+;+;+;+;+	1809	0.127015	0.20554	0.148554	0.118757	0.241249	0.273603	0.317361	0.15971	0.23046	0.23806	0.0911134	0.243617	0.21659	0.37992	0.507457	0.241092	NA	NA	NA	NA	NA	NA
acer-1	NC_003280.10;NC_003280.10;NC_003280.10;NC_003280.10	6888701;6889419;6889660;6890090	6889371;6889613;6889899;6890399	-;-;-;-	1416	181.901	156.841	140.978	135.097	129.104	156.536	164.221	150.987	250.586	277.96	206.341	170.243	178.474	136.907	150.035	162.442	0.27138	0.416408	0.103813	0.00182914	0.0148229	0.544799
acin-1	NC_003279.8;NC_003279.8;NC_003279.8;NC_003279.8;NC_003279.8;NC_003279.8;NC_003279.8;NC_003279.8;NC_003279.8;NC_003279.8;NC_003279.8;NC_003279.8	4270735;4270921;4271110;4271221;4271399;4271542;4271654;4271946;4272140;4272294;4272471;4272752	4270869;4271061;4271174;4271352;4271491;4271603;4271891;4272087;4272247;4272425;4272703;4273013	+;+;+;+;+;+;+;+;+;+;+;+	1743	398.506	399.015	412.171	426.468	443.235	429.459	446.706	439.092	438.867	456.228	417.64	395.057	441.925	462.619	454.367	477.796	0.615917	0.736986	-0.029376	0.23013	0.403923	-0.0833955
acl-1	NC_003284.9;NC_003284.9;NC_003284.9;NC_003284.9;NC_003284.9	15849900;15850162;15850666;15850897;15851355	15850069;15850295;15850841;15850992;15851567	+;+;+;+;+	789	11.7943	12.0309	9.59357	9.55464	8.17402	8.49483	8.91357	7.5677	12.1237	12.8411	12.2556	12.469	10.3575	7.90185	9.28017	9.3418	0.001741	0.0107054	0.443601	0.0019495	0.0154261	0.45569
acl-11	NC_003279.8;NC_003279.8;NC_003279.8;NC_003279.8;NC_003279.8	4929099;4930428;4930601;4931498;4931611	4929710;4930546;4930706;4931559;4931818	+;+;+;+;+	1107	23.4025	23.6501	23.9926	23.0938	23.4789	24.8517	21.5657	22.2711	24.4375	26.8222	26.4533	20.7834	27.1017	27.0511	24.1077	25.5692	0.170997	0.299023	0.104155	0.513918	0.679199	-0.0574252
acl-12	NC_003284.9;NC_003284.9;NC_003284.9;NC_003284.9;NC_003284.9;NC_003284.9;NC_003284.9;NC_003284.9	7439726;7440476;7440755;7441136;7441722;7441900;7442060;7442449	7439911;7440708;7440889;7441319;7441852;7441988;7442150;7442575	-;-;-;-;-;-;-;-	1176	12.2603	13.7257	7.88376	9.59897	16.9677	23.7969	22.66	17.7296	13.9637	14.9371	16.0479	8.38772	17.0394	12.3562	16.0209	13.2583	0.000276708	0.00285975	-0.834973	0.47854	0.649002	-0.128474
acl-13	NC_003282.8;NC_003282.8;NC_003282.8;NC_003282.8;NC_003282.8;NC_003282.8;NC_003282.8	12410504;12410617;12411096;12411550;12411854;12412029;12412029	12410570;12410796;12411354;12411979;12411979;12412184;12412184	+;+;+;+;+;+;+	1092	0.578634	0.640935	0.656248	0.500771	0.532868	0.415478	0.876232	0.485053	0.805976	0.664199	0.95594	0.593491	0.61509	0.719283	0.360278	0.87866	NA	NA	NA	NA	NA	NA
acl-14	NC_003283.11;NC_003283.11;NC_003283.11;NC_003283.11;NC_003283.11;NC_003283.11;NC_003283.11	9327435;9328863;9329153;9331527;9331765;9332761;9332978	9327616;9328935;9329295;9331717;9332208;9332925;9333027	-;-;-;-;-;-;-	1248	28.9284	30.0388	30.254	25.9462	29.1024	28.5878	32.6424	28.9764	29.9166	30.8204	28.6373	22.2366	27.4708	27.6727	26.0076	26.6993	0.754764	0.842397	0.023227	0.468897	0.640906	0.066396
acl-2	NC_003283.11;NC_003283.11;NC_003283.11;NC_003283.11;NC_003283.11;NC_003283.11;NC_003283.11	10028359;10028359;10028880;10028880;10029450;10030553;10030909	10028499;10028499;10029140;10029182;10029557;10030675;10031082	-;-;-;-;-;-;-	849	22.8688	20.0428	20.7591	17.5288	16.1637	18.048	20.7373	18.2061	23.2976	22.5857	23.1996	17.6489	19.5807	21.6255	18.2269	18.0053	0.0469395	0.118497	0.222663	0.102772	0.23809	0.180429
acl-3	NC_003282.8;NC_003282.8;NC_003282.8;NC_003282.8;NC_003282.8	11650915;11651222;11651558;11651700;11651869	11651121;11651501;11651654;11651819;11652019	-;-;-;-;-	855	20.2561	23.2533	26.6376	19.7357	23.0829	22.7937	19.8643	19.3173	22.9445	22.9574	22.4585	20.8451	19.6397	22.5359	20.7321	21.4242	0.206827	0.342231	0.155962	0.232758	0.407364	0.10246
acl-4	NC_003284.9;NC_003284.9;NC_003284.9;NC_003284.9;NC_003284.9;NC_003284.9;NC_003284.9;NC_003284.9;NC_003284.9;NC_003284.9;NC_003284.9;NC_003284.9;NC_003284.9;NC_003284.9;NC_003284.9;NC_003284.9;NC_003284.9	2066968;2066968;2067116;2067116;2067303;2067303;2067451;2067451;2067807;2067807;2068281;2068281;2068515;2068515;2069526;2069690;2070244	2067065;2067065;2067214;2067205;2067379;2067379;2067752;2067752;2068206;2068206;2068430;2068430;2068621;2068752;2069588;2069972;2070396	-;-;-;-;-;-;-;-;-;-;-;-;-;-;-;-;-	1863	67.8642	69.8422	70.5371	75.9398	77.9422	80.1114	76.6169	75.2917	73.3501	70.6982	70.1292	69.7629	84.3653	78.9726	88.0024	82.6268	0.424193	0.570718	-0.0505577	0.00780718	0.0400999	-0.210914
acl-5	NC_003284.9;NC_003284.9;NC_003284.9;NC_003284.9;NC_003284.9;NC_003284.9;NC_003284.9;NC_003284.9;NC_003284.9;NC_003284.9;NC_003284.9;NC_003284.9;NC_003284.9;NC_003284.9;NC_003284.9	10324311;10324311;10324902;10324902;10325329;10325329;10326203;10326203;10326388;10326388;10326546;10326546;10326713;10326713;10327342	10324574;10324574;10325277;10325277;10325628;10325628;10326343;10326343;10326497;10326497;10326664;10326664;10326827;10326770;10327455	-;-;-;-;-;-;-;-;-;-;-;-;-;-;-	1539	22.6187	22.7957	21.5941	22.8422	22.5598	23.9059	22.0404	22.9656	21.6412	20.8396	22.7227	21.1735	25.1861	26.7624	27.1826	24.4281	0.443043	0.588405	0.0471608	0.00825177	0.0416181	-0.238918
acl-6	NC_003283.11;NC_003283.11;NC_003283.11;NC_003283.11;NC_003283.11;NC_003283.11;NC_003283.11;NC_003283.11;NC_003283.11;NC_003283.11;NC_003283.11;NC_003283.11;NC_003283.11;NC_003283.11;NC_003283.11;NC_003283.11;NC_003283.11;NC_003283.11;NC_003283.11;NC_003283.11;NC_003283.11	5433417;5433586;5433706;5434025;5434037;5434448;5434448;5434584;5434584;5434735;5434735;5435447;5435447;5435979;5435979;5436351;5436351;5436548;5436548;5436792;5436792	5433542;5433653;5433979;5434391;5434391;5434542;5434542;5434691;5434691;5434912;5434912;5435776;5435776;5436088;5436088;5436494;5436494;5436746;5436746;5436949;5436949	+;+;+;+;+;+;+;+;+;+;+;+;+;+;+;+;+;+;+;+;+	2157	15.3926	17.7652	18.0235	17.7826	16.321	16.5308	16.5906	18.2386	19.1775	18.9354	18.4284	19.4938	18.3463	17.0692	16.8714	17.1057	0.220812	0.35829	0.102723	0.0577303	0.158746	0.157237
acl-7	NC_003280.10;NC_003280.10;NC_003280.10;NC_003280.10;NC_003280.10;NC_003280.10;NC_003280.10;NC_003280.10;NC_003280.10;NC_003280.10	12811919;12812070;12812427;12812929;12813064;12813540;12813713;12815148;12815308;12816254	12812014;12812186;12812697;12813020;12813232;12813670;12814249;12815258;12815595;12816457	-;-;-;-;-;-;-;-;-;-	2016	10.799	8.29961	6.5095	5.99659	4.81062	6.639	6.32438	5.13532	13.1201	14.0537	13.3674	7.40676	6.5663	4.67534	6.67849	5.86272	0.00940039	0.0361667	0.527845	0.000185876	0.00312961	1.02129
acl-8	NC_003283.11;NC_003283.11;NC_003283.11;NC_003283.11;NC_003283.11;NC_003283.11	6450898;6451128;6451656;6451868;6452091;6452747	6451062;6451596;6451750;6452032;6452189;6452872	+;+;+;+;+;+	1119	46.7395	47.2621	59.0381	56.0945	48.361	44.7473	43.6309	44.8822	55.5952	50.1523	51.4063	70.0101	49.3704	49.9246	53.3238	51.3306	0.014332	0.0496465	0.28152	0.164765	0.324696	0.187238
acl-9	NC_003283.11;NC_003283.11;NC_003283.11;NC_003283.11;NC_003283.11	6453227;6453413;6453888;6454385;6454585	6453332;6453837;6454249;6454535;6454740	+;+;+;+;+	1200	53.3258	53.2581	49.0812	50.2086	53.4209	54.3068	55.6166	55.1748	59.1769	56.9289	58.7186	47.0299	62.0602	54.5729	55.2615	56.4249	0.79682	0.872525	-0.0135906	0.769055	0.868613	-0.0225799
acly-1	NC_003284.9;NC_003284.9;NC_003284.9;NC_003284.9;NC_003284.9;NC_003284.9;NC_003284.9;NC_003284.9	1479572;1479734;1480263;1480767;1481600;1482124;1482974;1483704	1479610;1480135;1480720;1481235;1482064;1482927;1483273;1484087	+;+;+;+;+;+;+;+	3321	80.7759	91.9727	81.9916	98.9383	101.348	103.133	97.9174	100.336	69.3093	73	81.7669	85.8424	94.2493	99.372	95.2397	93.8524	0.139585	0.260253	-0.113775	0.0131361	0.0573787	-0.277345
acly-2	NC_003283.11;NC_003283.11;NC_003283.11;NC_003283.11;NC_003283.11;NC_003283.11	13116508;13116595;13117041;13118014;13119316;13119666	13116546;13116996;13117967;13119270;13119615;13120040	+;+;+;+;+;+	3300	92.674	99.0267	107.378	105.681	104.998	102.87	105.92	103.36	95.9085	98.0535	102.399	90.6307	104.017	115.126	99.5349	109.516	0.645583	0.761229	0.0325339	0.0925203	0.221685	-0.124253
acn-1	NC_003284.9;NC_003284.9;NC_003284.9;NC_003284.9;NC_003284.9;NC_003284.9;NC_003284.9;NC_003284.9;NC_003284.9;NC_003284.9;NC_003284.9;NC_003284.9;NC_003284.9;NC_003284.9;NC_003284.9;NC_003284.9	5092842;5092842;5093063;5093063;5093660;5093664;5093946;5094283;5094483;5094790;5095351;5096373;5096510;5096549;5096648;5096648	5093012;5093012;5093294;5093294;5093784;5093893;5094234;5094429;5094733;5095291;5095667;5096444;5096599;5096599;5097067;5097067	-;-;-;-;-;-;-;-;-;-;-;-;-;-;-;-	2725	13.7757	13.6449	6.52521	9.80446	5.51641	5.69872	4.6701	5.03614	11.1599	11.3204	15.3029	13.3329	5.01191	6.17016	7.44337	6.86612	0.000216946	0.00242833	1.12513	3.05062e-05	0.000957666	1.02641
aco-1	NC_003284.9;NC_003284.9;NC_003284.9;NC_003284.9;NC_003284.9;NC_003284.9;NC_003284.9;NC_003284.9	11339876;11340146;11340365;11340550;11340792;11341649;11341985;11342644	11339966;11340314;11340502;11340619;11341600;11341937;11342563;11343162	+;+;+;+;+;+;+;+	2664	11.9241	11.2644	11.214	11.7151	11.0488	11.5965	10.8471	11.8574	13.5977	14.8553	13.5085	13.5457	14.1824	11.9963	13.8164	12.5241	0.156729	0.282307	0.0971932	0.236055	0.41126	0.103608
aco-2	NC_003281.10;NC_003281.10;NC_003281.10;NC_003281.10;NC_003281.10;NC_003281.10;NC_003281.10;NC_003281.10;NC_003281.10;NC_003281.10	7973725;7973847;7974588;7974706;7974916;7974916;7976098;7976098;7976693;7976693	7973802;7973932;7974846;7974846;7976038;7976038;7976619;7976619;7976958;7976958	+;+;+;+;+;+;+;+;+;+	2334	209.724	200.408	219.636	217.458	199.927	207.563	204.149	199.594	218.176	211.741	216.423	239.494	208.868	224.044	208.895	212.181	0.0424135	0.10995	0.137821	0.347135	0.53016	0.0790366
acox-1.1	NC_003279.8;NC_003279.8;NC_003279.8;NC_003279.8;NC_003279.8;NC_003279.8;NC_003279.8;NC_003279.8;NC_003279.8;NC_003279.8;NC_003279.8;NC_003279.8;NC_003279.8;NC_003279.8;NC_003279.8;NC_003279.8;NC_003279.8;NC_003279.8;NC_003279.8	12938562;12938649;12938733;12938733;12939303;12939303;12939331;12940552;12940552;12940552;12940864;12940864;12940864;12941646;12941646;12941646;12941977;12941977;12941977	12938678;12938678;12938923;12938923;12939977;12939977;12939977;12940816;12940816;12940816;12941214;12941214;12941214;12941927;12941927;12941927;12942120;12942120;12942120	+;+;+;+;+;+;+;+;+;+;+;+;+;+;+;+;+;+;+	2025	16.7931	16.0286	18.1036	16.3281	12.1886	13.5449	12.4272	12.7575	14.3428	13.2413	15.4514	13.5443	16.6123	21.2122	16.4709	14.5809	4.50194e-05	0.00080575	0.476328	0.0439113	0.132456	-0.261909
acox-1.2	NC_003279.8;NC_003279.8;NC_003279.8;NC_003279.8;NC_003279.8;NC_003279.8;NC_003279.8	12942308;12943085;12943542;12944540;12944859;12946075;12946396	12942418;12943275;12944216;12944804;12945191;12946350;12946530	+;+;+;+;+;+;+	1986	6.91278	5.50652	4.99534	4.73993	4.34612	4.92207	5.70927	4.97043	5.66785	4.95315	6.33514	5.15602	6.48229	8.54026	7.13155	6.40147	0.10477	0.211535	0.219498	0.0164405	0.0667357	-0.349016
acox-1.3	NC_003279.8;NC_003279.8;NC_003279.8;NC_003279.8;NC_003279.8;NC_003279.8;NC_003279.8;NC_003279.8	12946947;12947314;12947550;12948105;12948726;12949038;12950539;12950857	12947051;12947507;12947710;12948618;12948990;12949370;12950814;12950991	+;+;+;+;+;+;+;+	1983	3.73681	5.32735	5.84989	5.02287	4.74395	4.84632	3.9567	4.41945	2.56958	2.58319	3.18621	3.83038	9.65346	9.85287	9.53414	7.19193	0.145781	0.268321	0.229201	3.79651e-06	0.000254774	-1.53594
acox-1.4	NC_003279.8;NC_003279.8;NC_003279.8;NC_003279.8;NC_003279.8;NC_003279.8;NC_003279.8;NC_003279.8	12951140;12951308;12951556;12951807;12952374;12952685;12953476;12953794	12951253;12951498;12951716;12952320;12952638;12953017;12953751;12953928	+;+;+;+;+;+;+;+	1989	4.59194	3.96971	4.25596	3.80979	3.68132	4.58285	2.62182	4.47875	4.70444	5.56103	5.88362	5.10262	10.5811	8.9593	9.96692	7.14831	0.294529	0.441175	0.183031	0.000167381	0.00289438	-0.763286
acox-1.5	NC_003281.10;NC_003281.10;NC_003281.10;NC_003281.10;NC_003281.10;NC_003281.10;NC_003281.10;NC_003281.10;NC_003281.10;NC_003281.10	9586713;9586890;9587623;9588109;9588705;9589721;9590548;9590727;9591347;9592119	9586838;9587171;9587765;9588267;9589414;9589814;9590617;9590891;9591512;9592183	-;-;-;-;-;-;-;-;-;-	1980	31.927	28.1131	29.8932	26.7898	27.6007	31.1842	21.384	26.1434	33.4902	30.8163	38.7503	30.6829	44.5524	47.1572	55.15	40.1112	0.078899	0.172934	0.206487	0.00138873	0.0123277	-0.463663
acox-1.6	NC_003284.9;NC_003284.9;NC_003284.9;NC_003284.9;NC_003284.9;NC_003284.9;NC_003284.9;NC_003284.9	15834122;15834390;15834904;15836396;15836864;15837938;15838060;15838409	15834338;15834848;15835257;15836818;15837047;15838005;15838241;15838525	-;-;-;-;-;-;-;-	2004	5.10218	5.08598	4.537	3.91771	3.72636	3.68412	3.34227	3.29187	5.7094	5.70037	6.47015	4.63108	4.69236	4.31139	3.97001	4.13501	0.00107866	0.00759839	0.477977	0.00325998	0.0218024	0.412991
acox-3	NC_003282.8;NC_003282.8;NC_003282.8;NC_003282.8;NC_003282.8;NC_003282.8;NC_003282.8;NC_003282.8;NC_003282.8;NC_003282.8;NC_003282.8	6245399;6245562;6246154;6246371;6246593;6246737;6247315;6247689;6247991;6248205;6248381	6245510;6246103;6246268;6246544;6246689;6246837;6247636;6247830;6248158;6248336;6248479	-;-;-;-;-;-;-;-;-;-;-	2004	28.664	30.254	27.0209	28.1452	25.4191	26.2005	24.1837	24.4607	27.1832	28.2757	28.0464	23.8992	26.4504	35.7649	28.5317	27.0843	0.000762571	0.00596332	0.25851	0.28416	0.467192	-0.113949
acp-1	NC_003284.9;NC_003284.9;NC_003284.9;NC_003284.9;NC_003284.9;NC_003284.9;NC_003284.9;NC_003284.9;NC_003284.9	3382963;3383338;3383523;3383752;3383971;3384117;3384281;3384449;3385387	3383286;3383472;3383699;3383922;3384069;3384233;3384370;3384541;3385461	-;-;-;-;-;-;-;-;-	1281	1.34526	1.33178	1.15381	1.37214	2.11983	2.33436	1.83003	1.82311	1.33796	1.20318	1.02935	1.47731	1.35454	1.26464	1.33086	1.37888	0.00446564	0.0208786	-0.567984	0.833364	0.908264	-0.0380237
acp-2	NC_003280.10;NC_003280.10;NC_003280.10;NC_003280.10;NC_003280.10;NC_003280.10;NC_003280.10;NC_003280.10;NC_003280.10	8430051;8430252;8430740;8431048;8431235;8431375;8431547;8431687;8431824	8430200;8430485;8430994;8431146;8431321;8431500;8431639;8431779;8431913	-;-;-;-;-;-;-;-;-	1227	3.97931	4.77724	4.16132	4.45674	6.3232	6.99193	8.22715	6.57339	4.11503	3.43589	4.85831	4.58471	7.07077	5.70128	6.32371	6.25589	0.000228161	0.00250503	-0.618199	0.0026522	0.0190562	-0.548979
acp-3	NC_003280.10;NC_003280.10;NC_003280.10;NC_003280.10;NC_003280.10;NC_003280.10;NC_003280.10;NC_003280.10;NC_003280.10;NC_003280.10	8435398;8435519;8435804;8435920;8436129;8436264;8436526;8436671;8436831;8437020	8435472;8435755;8435864;8436080;8436221;8436482;8436618;8436757;8436966;8437135	-;-;-;-;-;-;-;-;-;-	1278	0.719156	0.718795	0.40303	0.702961	0.5312	0.322736	0.524093	0.470976	1.19612	1.34789	1.24671	0.689675	0.569367	0.768248	0.530175	0.409516	NA	NA	NA	0.00389895	0.0247105	0.97766
acp-5	NC_003284.9;NC_003284.9;NC_003284.9;NC_003284.9;NC_003284.9;NC_003284.9;NC_003284.9;NC_003284.9;NC_003284.9;NC_003284.9;NC_003284.9	5829458;5829588;5829751;5829938;5830136;5830376;5831180;5831319;5831490;5831655;5831785	5829526;5829695;5829837;5830087;5830327;5830499;5831259;5831444;5831600;5831736;5831906	+;+;+;+;+;+;+;+;+;+;+	1251	3.81114	3.79393	3.27593	3.24721	3.64361	4.12127	3.74783	3.0793	4.11014	4.31211	3.55736	2.36235	3.42282	2.11904	3.07499	3.20739	0.860557	0.915847	0.0230162	0.182187	0.347165	0.287639
acp-6	NC_003282.8;NC_003282.8;NC_003282.8;NC_003282.8;NC_003282.8;NC_003282.8	6424683;6424771;6425099;6425530;6425759;6425943	6424721;6425019;6425481;6425674;6425893;6426137	-;-;-;-;-;-	1146	26.1148	25.918	38.1839	32.6524	31.5657	30.2864	24.2134	32.9001	22.5145	20.0155	20.7588	33.6487	43.3719	85.8451	57.9036	49.0556	0.434724	0.580394	0.126315	0.00040064	0.00518594	-1.24657
acp-7	NC_003282.8;NC_003282.8;NC_003282.8;NC_003282.8;NC_003282.8;NC_003282.8;NC_003282.8	6428431;6428784;6429093;6429909;6430781;6431380;6431503	6428574;6429032;6429232;6430302;6430915;6431461;6431627	-;-;-;-;-;-;-	1269	3.03282	4.10206	5.22361	4.74016	5.88465	5.62293	5.2404	5.00878	4.92792	3.51864	3.55019	4.35125	6.96908	8.78146	6.6828	7.2861	0.14568	0.268174	-0.263452	0.000222408	0.00353534	-0.833032
acr-12	NC_003284.9;NC_003284.9;NC_003284.9;NC_003284.9;NC_003284.9;NC_003284.9;NC_003284.9;NC_003284.9;NC_003284.9;NC_003284.9;NC_003284.9;NC_003284.9;NC_003284.9;NC_003284.9;NC_003284.9;NC_003284.9;NC_003284.9;NC_003284.9;NC_003284.9;NC_003284.9;NC_003284.9;NC_003284.9;NC_003284.9	13533043;13533535;13533655;13533715;13533715;13533871;13533871;13534026;13534026;13534186;13534186;13534430;13534430;13534625;13534625;13535217;13535217;13535372;13535372;13535557;13535557;13536115;13536115	13533195;13533657;13533657;13533824;13533824;13533973;13533973;13534128;13534128;13534375;13534375;13534571;13534571;13534815;13534815;13535319;13535319;13535509;13535509;13535724;13535724;13536312;13536312	+;+;+;+;+;+;+;+;+;+;+;+;+;+;+;+;+;+;+;+;+;+;+	1722	1.81801	2.41328	1.79468	1.64452	1.97118	1.84432	2.45879	2.37687	1.30467	1.32941	1.24432	1.12155	1.739	1.85303	1.81506	1.32968	0.540708	0.673552	-0.100821	0.0216237	0.0809517	-0.409129
acr-15	NC_003283.11;NC_003283.11;NC_003283.11;NC_003283.11;NC_003283.11;NC_003283.11;NC_003283.11;NC_003283.11	8552720;8553075;8553290;8553492;8553735;8554207;8554447;8555183	8552902;8553229;8553440;8553682;8553837;8554404;8554740;8555347	+;+;+;+;+;+;+;+	1440	1.59563	1.51888	1.36855	0.813753	1.61637	1.77586	1.59474	1.80572	2.05877	2.04622	1.94584	1.60223	2.23504	1.9091	1.66962	1.93838	0.178089	0.308122	-0.296577	0.998149	0.998883	0.000339038
acr-16	NC_003283.11;NC_003283.11;NC_003283.11;NC_003283.11;NC_003283.11;NC_003283.11;NC_003283.11;NC_003283.11;NC_003283.11;NC_003283.11	8561269;8561694;8561818;8562142;8562441;8562586;8562729;8562865;8563171;8563981	8561427;8561765;8562078;8562244;8562542;8562678;8562815;8562974;8563587;8564073	+;+;+;+;+;+;+;+;+;+	1497	0.191859	0.204547	0.239353	0.130461	0.323921	0.330627	0.25567	0.289494	0.371322	0.272534	0.183505	0.155854	0.373902	0.491894	0.730023	0.320473	NA	NA	NA	NA	NA	NA
acr-17	NC_003283.11;NC_003283.11;NC_003283.11;NC_003283.11;NC_003283.11;NC_003283.11;NC_003283.11;NC_003283.11;NC_003283.11;NC_003283.11;NC_003283.11;NC_003283.11;NC_003283.11;NC_003283.11;NC_003283.11;NC_003283.11;NC_003283.11;NC_003283.11;NC_003283.11;NC_003283.11;NC_003283.11;NC_003283.11;NC_003283.11;NC_003283.11;NC_003283.11;NC_003283.11;NC_003283.11;NC_003283.11;NC_003283.11;NC_003283.11;NC_003283…	2608656;2608656;2608674;2608674;2608777;2608777;2608777;2608777;2609525;2609525;2609525;2609525;2609869;2609869;2609869;2609869;2609989;2609989;2609989;2609989;2611189;2611189;2611189;2611189;2611801;2611801;2611801;2611801;2612829;2612829;2612829;2612829;2613481;2613481;2613482;2613482;2613980;2613981;2613981;2613981;2613981;2613981;2613981;2614047;2615071;2615071;2615071;2615071;2615071;2615071…	2608724;2608724;2608724;2608724;2608844;2608844;2608844;2608844;2609752;2609752;2609752;2609752;2609946;2609946;2609946;2609946;2610150;2610150;2610150;2610150;2611484;2611484;2611484;2611484;2611943;2611943;2611943;2611943;2612963;2612963;2612963;2612963;2613565;2613565;2613565;2613565;2614873;2614156;2614156;2614156;2614873;2614873;2614873;2614156;2615197;2615197;2615247;2615247;2615247;2615197…	+;+;+;+;+;+;+;+;+;+;+;+;+;+;+;+;+;+;+;+;+;+;+;+;+;+;+;+;+;+;+;+;+;+;+;+;+;+;+;+;+;+;+;+;+;+;+;+;+;+;+;+;+	2335	0.0984027	0.262276	0.326086	0.133825	0.425724	0.176641	0.163913	0.206221	0.357089	0.0776558	0.388237	0.177635	0.191771	0.231264	0.299538	0.224138	NA	NA	NA	NA	NA	NA
acr-18	NC_003283.11;NC_003283.11;NC_003283.11;NC_003283.11;NC_003283.11;NC_003283.11;NC_003283.11;NC_003283.11;NC_003283.11;NC_003283.11	15551239;15551538;15552449;15552853;15553162;15553341;15553492;15553709;15554127;15559073	15551414;15551766;15552565;15553004;15553292;15553442;15553616;15553847;15554413;15559147	-;-;-;-;-;-;-;-;-;-	1533	0.637002	1.227	1.05179	1.29946	1.04384	1.72193	1.24833	1.35066	0.543903	0.59141	0.43007	0.38894	1.7891	0.384274	0.883971	0.782368	0.306893	0.454014	-0.26281	0.0367333	0.117121	-0.944926
acr-19	NC_003279.8;NC_003279.8;NC_003279.8;NC_003279.8;NC_003279.8;NC_003279.8;NC_003279.8;NC_003279.8;NC_003279.8;NC_003279.8;NC_003279.8;NC_003279.8;NC_003279.8;NC_003279.8;NC_003279.8;NC_003279.8;NC_003279.8;NC_003279.8	9031432;9031432;9031804;9031804;9032439;9032439;9032592;9032592;9032748;9032748;9032882;9032882;9033461;9033461;9033713;9033713;9033943;9036609	9031746;9031746;9032056;9032056;9032545;9032545;9032704;9032704;9032834;9032834;9033273;9033273;9033666;9033666;9033852;9033852;9034012;9036660	-;-;-;-;-;-;-;-;-;-;-;-;-;-;-;-;-;-	1735	0.132432	0.0756377	0.0516299	0	0.111795	0.190182	0.220598	0.152645	0.0800964	0.182894	0.158333	0.134474	0.129045	0.0848837	0.125976	0.2011	NA	NA	NA	NA	NA	NA
acr-2	NC_003284.9;NC_003284.9;NC_003284.9;NC_003284.9;NC_003284.9;NC_003284.9;NC_003284.9;NC_003284.9;NC_003284.9;NC_003284.9;NC_003284.9;NC_003284.9;NC_003284.9	6702692;6704421;6705103;6706913;6707190;6707378;6707499;6707712;6707849;6708496;6708710;6708911;6709057	6702842;6704657;6705169;6707029;6707332;6707450;6707658;6707792;6708032;6708665;6708865;6709013;6709142	+;+;+;+;+;+;+;+;+;+;+;+;+	1728	0.14959	0.278462	0.285115	0.0791149	0.29465	0.322232	0.332238	0.208996	0.241263	0.249219	0.174871	0.172524	0.372507	0.355115	0.303568	0.151436	NA	NA	NA	NA	NA	NA
acr-20	NC_003280.10;NC_003280.10;NC_003280.10;NC_003280.10;NC_003280.10;NC_003280.10;NC_003280.10;NC_003280.10;NC_003280.10;NC_003280.10;NC_003280.10;NC_003280.10;NC_003280.10;NC_003280.10;NC_003280.10;NC_003280.10;NC_003280.10;NC_003280.10;NC_003280.10;NC_003280.10;NC_003280.10;NC_003280.10;NC_003280.10;NC_003280.10;NC_003280.10	14373988;14373988;14373988;14374213;14374213;14374213;14374439;14374439;14374439;14374939;14374939;14374939;14375823;14375823;14375823;14376265;14376265;14376265;14376472;14376472;14376472;14376781;14376781;14376781;14377811	14374166;14374166;14374166;14374389;14374389;14374389;14374550;14374550;14374541;14375356;14375356;14375356;14376109;14376109;14376109;14376418;14376418;14376418;14376626;14376626;14376626;14376902;14376843;14376843;14377877	-;-;-;-;-;-;-;-;-;-;-;-;-;-;-;-;-;-;-;-;-;-;-;-;-	1671	0.343762	0.157069	0.29484	0.163627	0.493326	0.468981	0.458094	0.115266	0.124746	0.298412	0.295914	0.139625	0.368465	0.323161	0.313923	0.443704	NA	NA	NA	NA	NA	NA
acr-23	NC_003283.11;NC_003283.11;NC_003283.11;NC_003283.11;NC_003283.11;NC_003283.11;NC_003283.11;NC_003283.11;NC_003283.11;NC_003283.11;NC_003283.11;NC_003283.11;NC_003283.11;NC_003283.11;NC_003283.11;NC_003283.11;NC_003283.11;NC_003283.11	3651740;3651740;3652794;3652794;3657324;3657324;3657629;3657662;3657965;3657965;3658337;3658337;3658539;3658539;3658702;3658702;3659302;3659302	3652044;3652044;3653165;3653165;3657454;3657454;3657815;3657815;3658100;3658100;3658490;3658490;3658648;3658648;3658746;3658746;3659499;3659499	-;-;-;-;-;-;-;-;-;-;-;-;-;-;-;-;-;-	1638	0.0701374	0.106823	0.0273437	0.0715388	0.0296038	0.0755415	0.0584154	0.146986	0.0565597	0.1107	0	0.0474793	0.0683433	0.0299701	0	0	NA	NA	NA	NA	NA	NA
acr-24	NC_003282.8;NC_003282.8;NC_003282.8;NC_003282.8;NC_003282.8;NC_003282.8;NC_003282.8;NC_003282.8;NC_003282.8;NC_003282.8;NC_003282.8;NC_003282.8;NC_003282.8;NC_003282.8;NC_003282.8;NC_003282.8;NC_003282.8;NC_003282.8;NC_003282.8;NC_003282.8;NC_003282.8;NC_003282.8;NC_003282.8	15497587;15497587;15500565;15500565;15503865;15503865;15503997;15503997;15504922;15504922;15505616;15505616;15506834;15506834;15507790;15507790;15508066;15508066;15508351;15508351;15510325;15510325;15510918	15497641;15497641;15500640;15500640;15503952;15503952;15504151;15504151;15505059;15505059;15505942;15505942;15507074;15507074;15508016;15508016;15508157;15508157;15508525;15508525;15510475;15510424;15510980	+;+;+;+;+;+;+;+;+;+;+;+;+;+;+;+;+;+;+;+;+;+;+	1788	0.738914	0.587165	0.551094	0.393223	0.488165	0.795848	0.963267	0.673274	0.751315	0.659184	0.798924	0.579948	0.516531	0.782492	0.782349	0.561023	0.271619	0.416574	-0.304138	0.689228	0.813678	0.0852606
acr-25	NC_003282.8;NC_003282.8;NC_003282.8;NC_003282.8;NC_003282.8;NC_003282.8;NC_003282.8;NC_003282.8;NC_003282.8;NC_003282.8;NC_003282.8	6464352;6464745;6465726;6465946;6466463;6466604;6466739;6467005;6467742;6468071;6468229	6464430;6465095;6465899;6466047;6466555;6466690;6466848;6467201;6468012;6468142;6468327	+;+;+;+;+;+;+;+;+;+;+	1635	0.509429	0.0267546	0.0958784	0.21501	0.207607	0.126134	0.204829	0.176707	0.169991	0.249531	0.20162	0.285398	0.171172	0.180151	0.133681	0.293424	NA	NA	NA	NA	NA	NA
acr-3	NC_003284.9;NC_003284.9;NC_003284.9;NC_003284.9;NC_003284.9;NC_003284.9;NC_003284.9;NC_003284.9;NC_003284.9;NC_003284.9;NC_003284.9;NC_003284.9;NC_003284.9;NC_003284.9	6709587;6709716;6709877;6710673;6710916;6711056;6711211;6711419;6711552;6711687;6711930;6712341;6712539;6712658	6709635;6709825;6710070;6710803;6710998;6711162;6711370;6711502;6711635;6711821;6711965;6712442;6712605;6712779	+;+;+;+;+;+;+;+;+;+;+;+;+;+	1464	0.0784734	0.089639	0.0917805	0.0800413	0.0662446	0.0281733	0.130717	0.0328911	0.094923	0.185785	0.112585	0.141659	0	0.100596	0	0.0893719	NA	NA	NA	NA	NA	NA
acr-5	NC_003281.10;NC_003281.10;NC_003281.10;NC_003281.10;NC_003281.10;NC_003281.10;NC_003281.10;NC_003281.10;NC_003281.10;NC_003281.10;NC_003281.10;NC_003281.10;NC_003281.10	6509699;6510275;6510800;6511043;6512057;6512268;6512806;6513299;6513511;6513756;6514350;6514484;6514674	6509849;6510366;6510922;6511151;6512213;6512362;6513118;6513465;6513665;6513898;6514433;6514599;6514765	-;-;-;-;-;-;-;-;-;-;-;-;-	1797	0.511453	0.194742	0.0872349	0.173891	0.310321	0.18362	0.292857	0.120582	0.244888	0.277489	0.229305	0.180326	0.218037	0.259524	0.0851409	0.242702	NA	NA	NA	NA	NA	NA
acr-7	NC_003280.10;NC_003280.10;NC_003280.10;NC_003280.10;NC_003280.10;NC_003280.10;NC_003280.10;NC_003280.10;NC_003280.10;NC_003280.10;NC_003280.10;NC_003280.10;NC_003280.10	7845664;7846204;7846365;7847976;7848145;7848307;7848557;7848740;7848948;7849120;7849257;7849428;7849618	7845783;7846319;7846464;7848098;7848258;7848503;7848690;7848857;7849071;7849210;7849381;7849575;7849724	-;-;-;-;-;-;-;-;-;-;-;-;-	1617	0.301955	0.419313	0.124644	0.277793	0.329871	0.408121	0.399425	0.223342	0.214854	0.322395	0.373751	0.392783	0.190385	0.182156	0.216271	0.337148	NA	NA	NA	NA	NA	NA
acr-8	NC_003284.9;NC_003284.9;NC_003284.9;NC_003284.9;NC_003284.9;NC_003284.9;NC_003284.9;NC_003284.9;NC_003284.9;NC_003284.9;NC_003284.9	10412842;10412929;10413795;10414227;10414583;10414846;10415289;10415479;10415603;10415787;10416445	10412878;10413083;10413949;10414290;10414720;10415089;10415432;10415557;10415727;10416112;10416591	+;+;+;+;+;+;+;+;+;+;+	1614	0.640623	0.379438	0.305253	0.411414	0.330484	0.332214	0.207494	0.268509	0.401806	0.449383	0.64677	0.513976	0.416157	0.729978	0.39272	0.27022	NA	NA	NA	0.57544	0.727612	0.182066
acr-9	NC_003284.9;NC_003284.9;NC_003284.9;NC_003284.9;NC_003284.9;NC_003284.9;NC_003284.9;NC_003284.9;NC_003284.9;NC_003284.9;NC_003284.9;NC_003284.9;NC_003284.9	13642522;13642702;13642857;13643416;13643700;13643857;13643994;13644131;13644843;13645296;13645927;13646137;13646742	13642653;13642808;13642958;13643653;13643809;13643943;13644086;13644226;13644969;13645446;13646087;13646310;13646768	-;-;-;-;-;-;-;-;-;-;-;-;-	1605	0.286318	0.218038	0.293012	0.170356	0.2417	0.179888	0.25337	0.18001	0.173168	0.395415	0.102694	0.242277	0.139497	0.214104	0.435776	0.0815205	NA	NA	NA	NA	NA	NA
acs-1	NC_003283.11;NC_003283.11;NC_003283.11;NC_003283.11;NC_003283.11;NC_003283.11;NC_003283.11;NC_003283.11;NC_003283.11;NC_003283.11;NC_003283.11;NC_003283.11;NC_003283.11;NC_003283.11;NC_003283.11;NC_003283.11;NC_003283.11;NC_003283.11;NC_003283.11;NC_003283.11;NC_003283.11;NC_003283.11;NC_003283.11;NC_003283.11	6525095;6527475;6527511;6529222;6529222;6529269;6529488;6529488;6529488;6529694;6529694;6529694;6529861;6529861;6529861;6530056;6530056;6530056;6531034;6531034;6531034;6531509;6531509;6531509	6525136;6527520;6527520;6529439;6529439;6529439;6529616;6529616;6529616;6529813;6529813;6529813;6529973;6529973;6529973;6530986;6530986;6530986;6531150;6531150;6531150;6531664;6531664;6531664	+;+;+;+;+;+;+;+;+;+;+;+;+;+;+;+;+;+;+;+;+;+;+;+	1872	111.679	97.1033	75.2344	82.3665	179.199	179.569	147.782	168.843	76.2143	66.7139	62.8069	74.3852	111.692	136.626	153.278	146.438	7.5441e-06	0.00023668	-0.815187	7.51823e-06	0.000381144	-0.942844
acs-10	NC_003283.11;NC_003283.11;NC_003283.11;NC_003283.11;NC_003283.11;NC_003283.11	14146649;14146911;14147046;14147219;14147888;14148239	14146762;14146996;14147170;14147745;14148190;14148784	+;+;+;+;+;+	1701	1.38456	1.31154	1.15856	1.03334	0.997758	1.06691	1.65943	1.23141	1.97435	1.74557	2.35786	1.14302	1.54658	1.21212	1.64473	1.69223	0.798766	0.873932	0.0505956	0.260218	0.440339	0.244181
acs-11	NC_003280.10;NC_003280.10;NC_003280.10;NC_003280.10;NC_003280.10	4742139;4742304;4742459;4743191;4745037	4742249;4742402;4742710;4744144;4745138	+;+;+;+;+	1518	170.36	131.707	129.026	122.738	119.519	125.096	135.112	138.558	226.928	242.799	166.308	68.4638	131.415	138.331	129.889	135.911	0.093463	0.194556	0.166258	0.185339	0.350883	0.400492
acs-12	NC_003283.11;NC_003283.11;NC_003283.11;NC_003283.11;NC_003283.11;NC_003283.11;NC_003283.11	20904175;20904328;20904696;20904987;20905209;20905641;20907143	20904276;20904645;20904904;20905158;20905383;20906126;20907333	+;+;+;+;+;+;+	1653	10.7727	9.14307	8.54864	8.37679	9.79794	9.73129	10.622	10.2248	11.3915	10.0371	11.9322	7.07294	11.0897	9.56281	10.8689	10.4878	0.48863	0.62958	-0.062203	0.748555	0.854523	-0.0438313
acs-13	NC_003279.8;NC_003279.8;NC_003279.8;NC_003279.8;NC_003279.8;NC_003279.8;NC_003279.8;NC_003279.8;NC_003279.8;NC_003279.8;NC_003279.8;NC_003279.8;NC_003279.8;NC_003279.8;NC_003279.8;NC_003279.8;NC_003279.8	511478;511478;511478;512481;512481;512481;513143;513143;513143;513776;513776;513776;515023;515023;515023;516351;519582	511753;511753;511753;513090;513090;513090;513725;513725;513725;514208;514208;514208;515236;515236;515151;516394;519646	-;-;-;-;-;-;-;-;-;-;-;-;-;-;-;-;-	2225	208.252	211.406	220.583	231.605	205.722	192.881	182.8	184.733	214.541	208.362	230.1	300.901	199.906	211.312	221.624	200.152	0.00249419	0.0138127	0.261215	0.119532	0.262458	0.227141
acs-14	NC_003283.11;NC_003283.11;NC_003283.11;NC_003283.11;NC_003283.11;NC_003283.11;NC_003283.11	9508134;9508460;9508625;9509186;9509430;9509784;9510218	9508343;9508571;9508952;9509381;9509708;9510171;9510339	+;+;+;+;+;+;+	1635	30.7239	26.4737	27.5171	26.064	25.1797	24.5456	25.5012	24.7684	33.8565	33.0352	37.0308	26.7799	31.9064	34.3787	33.4337	30.1693	0.00555357	0.0246394	0.220342	0.76941	0.868722	0.025987
acs-15	NC_003280.10;NC_003280.10;NC_003280.10;NC_003280.10;NC_003280.10;NC_003280.10;NC_003280.10;NC_003280.10;NC_003280.10	933037;933159;933386;934521;934717;935654;935901;936553;936741	933111;933332;933583;934665;935101;935851;936507;936696;936926	+;+;+;+;+;+;+;+;+	2112	0.870342	0.973466	0.296896	0.573326	0.505115	0.703051	0.996713	0.524389	0.877319	1.0088	1.01454	0.994232	0.503546	0.743804	0.703725	0.722761	0.888125	0.933203	0.0484466	0.00882618	0.043487	0.56352
acs-16	NC_003279.8;NC_003279.8;NC_003279.8;NC_003279.8;NC_003279.8;NC_003279.8;NC_003279.8;NC_003279.8;NC_003279.8;NC_003279.8	1471321;1475545;1476367;1476639;1476972;1477135;1477829;1478755;1479211;1479747	1471374;1475778;1476468;1476814;1477086;1477230;1478146;1478996;1479469;1479860	+;+;+;+;+;+;+;+;+;+	1710	3.79591	3.21044	2.33112	2.26138	5.0476	5.18586	6.07121	3.35097	4.56452	4.05598	4.85155	1.94049	4.09161	3.1292	2.812	4.89695	0.00431041	0.0204057	-0.697375	0.861494	0.926023	0.0463861
acs-17	NC_003284.9;NC_003284.9;NC_003284.9;NC_003284.9;NC_003284.9;NC_003284.9;NC_003284.9;NC_003284.9;NC_003284.9;NC_003284.9	5937960;5938402;5938735;5939707;5940105;5940413;5940546;5941627;5941802;5941956	5938111;5938674;5939504;5939854;5940353;5940497;5940726;5941748;5941894;5942039	-;-;-;-;-;-;-;-;-;-	2157	27.2832	25.9583	17.3695	24.4918	26.2351	27.0764	36.0647	23.7638	23.6229	27.0476	24.7962	16.2308	24.0812	22.1217	22.9006	25.3553	0.231731	0.37059	-0.180993	0.816984	0.899091	-0.0286919
acs-18	NC_003282.8;NC_003282.8;NC_003282.8;NC_003282.8;NC_003282.8;NC_003282.8;NC_003282.8;NC_003282.8;NC_003282.8	10310798;10311045;10311490;10312147;10312394;10312825;10313020;10313263;10313520	10310962;10311188;10312099;10312344;10312775;10312969;10313217;10313436;10313606	-;-;-;-;-;-;-;-;-	2103	1.3111	1.22724	0.500494	0.780089	1.11831	1.03948	1.55834	1.1563	1.67404	1.53045	1.93327	1.25735	1.86311	1.21385	1.18482	1.5554	0.287299	0.433525	-0.294272	0.421883	0.602039	0.151699
acs-19	NC_003281.10;NC_003281.10;NC_003281.10;NC_003281.10;NC_003281.10;NC_003281.10;NC_003281.10;NC_003281.10;NC_003281.10;NC_003281.10	3864505;3864542;3864608;3864615;3865450;3865450;3865624;3865624;3866002;3866002	3864564;3864564;3865325;3865325;3865565;3865565;3865950;3865950;3866830;3866830	+;+;+;+;+;+;+;+;+;+	2050	83.9502	78.1307	71.7496	75.9196	73.2687	74.3428	71.4483	75.0593	104.553	98.9997	87.2094	99.6797	85.1065	74.331	77.8745	68.2391	0.0196365	0.0624961	0.146202	0.00185476	0.0149673	0.378548
acs-2	NC_003283.11;NC_003283.11;NC_003283.11;NC_003283.11;NC_003283.11;NC_003283.11	15567408;15567742;15568043;15568749;15569357;15569521	15567692;15567993;15568704;15569124;15569473;15569685	+;+;+;+;+;+	1857	13.394	7.10219	4.1364	5.11127	3.49908	8.91768	10.9494	6.40478	40.8845	45.6611	17.2339	4.49511	10.2482	2.33956	5.34358	11.0384	0.903543	0.941612	0.0535787	0.0132708	0.0578355	1.90231
acs-20	NC_003282.8;NC_003282.8;NC_003282.8;NC_003282.8;NC_003282.8;NC_003282.8;NC_003282.8;NC_003282.8;NC_003282.8;NC_003282.8	12392481;12393530;12394336;12394509;12394902;12395114;12395582;12395726;12396602;12398554	12392635;12394144;12394452;12394853;12395063;12395312;12395681;12395821;12396778;12398642	-;-;-;-;-;-;-;-;-;-	2055	9.07061	7.33321	5.21992	5.81626	6.35928	5.75031	6.32076	6.08058	7.72041	8.97807	9.67824	7.28512	6.72767	7.81157	7.7217	7.44931	0.127745	0.243988	0.226967	0.0830557	0.205703	0.197979
acs-21	NC_003283.11;NC_003283.11;NC_003283.11;NC_003283.11;NC_003283.11;NC_003283.11	3089074;3089241;3089401;3089592;3090153;3091159	3089187;3089339;3089538;3089738;3091106;3091260	+;+;+;+;+;+	1554	10.6457	9.40182	7.55128	8.3826	12.0135	12.74	13.8539	11.5888	10.433	10.5307	10.5711	7.07313	12.0663	11.562	12.9679	12.4891	0.0013952	0.00913169	-0.411768	0.0156198	0.064515	-0.333492
acs-22	NC_003284.9;NC_003284.9;NC_003284.9;NC_003284.9;NC_003284.9;NC_003284.9;NC_003284.9;NC_003284.9;NC_003284.9;NC_003284.9;NC_003284.9;NC_003284.9;NC_003284.9;NC_003284.9;NC_003284.9;NC_003284.9;NC_003284.9;NC_003284.9;NC_003284.9;NC_003284.9;NC_003284.9;NC_003284.9;NC_003284.9;NC_003284.9;NC_003284.9;NC_003284.9;NC_003284.9;NC_003284.9;NC_003284.9;NC_003284.9;NC_003284.9;NC_003284.9;NC_003284.9	8931319;8934557;8934561;8934604;8934674;8935335;8935335;8935335;8935553;8935553;8935553;8935742;8936623;8936623;8936638;8936904;8936904;8936904;8937405;8937405;8937405;8937956;8937956;8937956;8938488;8938488;8938488;8938608;8938608;8938608;8938755;8938755;8938755	8931323;8934730;8934730;8934623;8934730;8935422;8935422;8935422;8935660;8935660;8935660;8935753;8936821;8936821;8936821;8937360;8937360;8937360;8937568;8937568;8937568;8938401;8938401;8938401;8938553;8938553;8938553;8938704;8938704;8938704;8938918;8938918;8938918	+;+;+;+;+;+;+;+;+;+;+;+;+;+;+;+;+;+;+;+;+;+;+;+;+;+;+;+;+;+;+;+;+	1980	81.8556	91.6853	77.0912	69.3121	55.4708	57.0044	53.4601	52.3842	74.7125	81.9631	84.521	42.6628	56.2841	58.401	54.0572	46.9285	2.61766e-06	0.000114296	0.622369	0.0330866	0.108526	0.406861
acs-3	NC_003283.11;NC_003283.11;NC_003283.11;NC_003283.11;NC_003283.11;NC_003283.11;NC_003283.11	1969541;1969753;1970912;1972273;1972400;1973815;1974274	1969631;1970077;1971536;1972344;1972742;1974203;1974390	+;+;+;+;+;+;+	1962	8.05133	7.15686	3.92645	5.55443	7.83468	10.0592	12.7531	7.33824	6.84684	6.49244	8.42883	5.35122	7.4745	8.70728	8.64472	10.1476	0.0304917	0.0863124	-0.55758	0.0231687	0.0850765	-0.353697
acs-4	NC_003281.10;NC_003281.10;NC_003281.10;NC_003281.10;NC_003281.10;NC_003281.10	7167838;7167960;7168154;7168321;7169150;7170187	7167891;7168106;7168243;7169100;7170107;7170353	+;+;+;+;+;+	2196	90.7153	92.8959	103.743	100.407	107.592	103.941	107.525	106.775	96.8426	94.7917	96.9731	145.242	104.185	109.427	106.926	106.134	0.407996	0.555702	-0.0590357	0.708232	0.82669	0.0586885
acs-5	NC_003281.10;NC_003281.10;NC_003281.10;NC_003281.10;NC_003281.10;NC_003281.10;NC_003281.10;NC_003281.10	13540207;13540575;13540893;13541330;13541999;13542339;13542732;13543392	13540525;13540837;13541285;13541758;13542270;13542474;13542845;13543529	-;-;-;-;-;-;-;-	2064	20.7895	16.9974	15.0381	14.903	18.0667	20.9426	20.0849	16.5524	24.3619	24.1153	23.5843	20.5103	24.651	19.4438	23.996	21.0249	0.39308	0.541251	-0.0905724	0.414904	0.596068	0.0751021
acs-6	NC_003280.10;NC_003280.10;NC_003280.10;NC_003280.10;NC_003280.10;NC_003280.10;NC_003280.10;NC_003280.10	7062620;7062868;7063000;7063166;7063430;7063781;7064135;7064377	7062733;7062953;7063124;7063382;7063739;7064083;7064332;7064721	+;+;+;+;+;+;+;+	1698	1.4885	1.33962	1.398	1.2882	1.34221	1.50603	2.12726	1.65897	2.97358	2.58961	2.94445	1.96183	2.27453	2.83329	2.88336	1.95208	0.277858	0.423538	-0.192936	0.630638	0.771904	0.0843053
acs-7	NC_003280.10;NC_003280.10;NC_003280.10;NC_003280.10;NC_003280.10;NC_003280.10	9292019;9292331;9292494;9292899;9293468;9293849	9292225;9292442;9292809;9293421;9293801;9293979	+;+;+;+;+;+	1623	30.7741	34.8765	28.9762	30.4684	24.858	25.7944	23.0515	24.8625	26.0867	25.1376	26.3028	16.0286	26.2794	36.9922	29.358	25.4748	5.52202e-05	0.000920895	0.41521	0.0611845	0.164858	-0.324537
acs-9	NC_003284.9;NC_003284.9;NC_003284.9;NC_003284.9;NC_003284.9;NC_003284.9;NC_003284.9;NC_003284.9;NC_003284.9;NC_003284.9;NC_003284.9	16878148;16878302;16878707;16878969;16879126;16879271;16879471;16879690;16879927;16880195;16880391	16878254;16878455;16878916;16879075;16879214;16879353;16879645;16879883;16880129;16880285;16880471	-;-;-;-;-;-;-;-;-;-;-	1494	0.249917	0.322076	0.194865	0.16994	0.0486858	0.207057	0.288206	0.27396	0.170531	0.273082	0.183874	0.251602	0.337188	0.0985764	0.146298	0.145962	NA	NA	NA	NA	NA	NA
acsd-1	NC_003281.10;NC_003281.10;NC_003281.10;NC_003281.10;NC_003281.10;NC_003281.10;NC_003281.10;NC_003281.10;NC_003281.10;NC_003281.10;NC_003281.10;NC_003281.10;NC_003281.10;NC_003281.10;NC_003281.10;NC_003281.10;NC_003281.10;NC_003281.10	1116525;1116525;1116992;1116992;1117155;1117155;1117287;1117287;1122647;1122647;1139070;1139995;1139995;1140365;1141818;1141818;1142677;1142677	1116549;1116549;1117059;1117059;1117237;1117237;1117395;1117395;1122778;1122778;1139129;1140096;1140096;1140451;1142183;1142183;1142850;1142850	+;+;+;+;+;+;+;+;+;+;+;+;+;+;+;+;+;+	1206	3.69138	2.97429	1.85692	2.753	2.81457	2.87283	2.34054	2.51543	2.38142	2.63118	2.55118	2.54723	3.08641	3.21575	3.40721	3.00159	0.413353	0.561092	0.157678	0.0328661	0.108127	-0.30435
act-1	NC_003283.11;NC_003283.11;NC_003283.11	11081073;11081311;11082144	11081262;11082091;11082303	+;+;+	1131	1019.62	921.134	849.663	911.421	931.019	1027.15	1084.36	962.093	862.289	774.324	794.221	765.253	843.161	803.926	904.655	885.188	0.526201	0.661765	-0.0411248	0.264953	0.446215	-0.0826412
act-2	NC_003283.11;NC_003283.11;NC_003283.11	11076900;11077112;11077938	11077059;11077892;11078127	-;-;-	1131	792.387	765.807	906.49	906.949	911.618	874.474	913.021	974.504	990.157	833.283	882.754	1362.41	1041.05	1123.02	1057.61	1061.13	0.577048	0.705317	-0.0473062	0.806684	0.892948	-0.0399883
act-3	NC_003283.11;NC_003283.11;NC_003283.11	11072012;11072225;11073054	11072171;11073005;11073243	-;-;-	1131	677.883	621.599	580.87	641.385	742.457	827.102	839.016	778.019	628.22	561.915	574.262	624.483	676.107	672.582	738.921	734.874	0.000822737	0.00625962	-0.264983	0.0219663	0.0819448	-0.215696
act-4	NC_003284.9;NC_003284.9;NC_003284.9;NC_003284.9;NC_003284.9;NC_003284.9;NC_003284.9;NC_003284.9;NC_003284.9;NC_003284.9;NC_003284.9	4960662;4962039;4962800;4962800;4962875;4963591;4963591;4963591;4963825;4963825;4963825	4960718;4962053;4963534;4963534;4963534;4963769;4963769;4963769;4963984;4963984;4963984	+;+;+;+;+;+;+;+;+;+;+	1146	422.9	352.393	273.423	320.167	372.505	431.316	461.661	388.666	312.292	328.614	350	349.562	340.039	313.394	380.188	355.587	0.0776441	0.17075	-0.204134	0.762807	0.864556	-0.0265526
act-5	NC_003281.10;NC_003281.10;NC_003281.10	13604554;13604764;13605566	13604713;13605230;13606066	-;-;-	1128	667.159	636.767	634.152	659.504	604.397	628.887	556.569	657.466	605.58	500.616	594.103	714.176	767.398	642.057	789.754	599.917	0.0318582	0.0892814	0.15875	0.205243	0.374834	-0.184387
actl-1	NC_003284.9;NC_003284.9;NC_003284.9;NC_003284.9;NC_003284.9;NC_003284.9;NC_003284.9;NC_003284.9;NC_003284.9;NC_003284.9;NC_003284.9;NC_003284.9;NC_003284.9;NC_003284.9;NC_003284.9;NC_003284.9	6497078;6497078;6497938;6497938;6498601;6498601;6498846;6498846;6499032;6499032;6499234;6499234;6499405;6499405;6499765;6499765	6497254;6497254;6498102;6498102;6498791;6498791;6498947;6498947;6499188;6499188;6499354;6499354;6499502;6499502;6499827;6499836	-;-;-;-;-;-;-;-;-;-;-;-;-;-;-;-	1083	17.5563	16.7624	13.9784	17.1317	20.7307	23.8029	20.8951	25.3657	20.103	21.5566	21.9664	15.8103	26.7979	26.3587	25.0658	27.0621	0.00108908	0.00763916	-0.402432	0.00166098	0.0138529	-0.390121
acy-1	NC_003281.10;NC_003281.10;NC_003281.10;NC_003281.10;NC_003281.10;NC_003281.10;NC_003281.10;NC_003281.10;NC_003281.10;NC_003281.10;NC_003281.10;NC_003281.10;NC_003281.10	4722212;4724697;4724880;4725459;4726309;4726453;4726719;4727422;4728530;4729044;4729469;4730076;4730502	4722496;4724770;4725003;4725761;4726405;4726668;4727074;4728280;4728999;4729229;4729979;4730293;4730564	+;+;+;+;+;+;+;+;+;+;+;+;+	3762	3.61879	3.58718	2.54185	3.17195	3.48022	3.65093	3.86604	3.65432	4.21729	4.5187	4.42511	3.65908	4.14368	3.62767	4.31676	3.40839	0.293346	0.439736	-0.113105	0.212564	0.383152	0.137419
acy-2	NC_003283.11;NC_003283.11;NC_003283.11;NC_003283.11;NC_003283.11;NC_003283.11;NC_003283.11;NC_003283.11;NC_003283.11;NC_003283.11;NC_003283.11;NC_003283.11;NC_003283.11;NC_003283.11;NC_003283.11;NC_003283.11;NC_003283.11	5976029;5976579;5976720;5976930;5977118;5977490;5977951;5978231;5978538;5978675;5978891;5979093;5979354;5979484;5979896;5980222;5981306	5976250;5976671;5976885;5977066;5977440;5977729;5978175;5978480;5978626;5978845;5979044;5979307;5979423;5979642;5980144;5980593;5981413	+;+;+;+;+;+;+;+;+;+;+;+;+;+;+;+;+	3243	0.31883	0.215819	0.165731	0.240889	0.201859	0.15262	0.265544	0.207874	0.0714191	0.167739	0.186357	0.231818	0.258895	0.348163	0.256109	0.107588	NA	NA	NA	NA	NA	NA
acy-3	NC_003281.10;NC_003281.10;NC_003281.10;NC_003281.10;NC_003281.10;NC_003281.10;NC_003281.10;NC_003281.10;NC_003281.10;NC_003281.10;NC_003281.10;NC_003281.10;NC_003281.10	3775171;3775935;3776622;3777423;3778517;3779521;3779662;3780099;3780342;3780929;3781316;3785354;3786380	3775330;3776397;3776931;3777775;3779258;3779616;3780055;3780230;3780739;3781030;3781465;3785720;3786444	-;-;-;-;-;-;-;-;-;-;-;-;-	3732	2.38574	1.83438	1.30814	1.55948	1.5462	2.07223	1.87805	1.59992	2.30867	2.59332	2.34811	2.15683	1.99476	1.57191	1.93268	1.89903	0.725054	0.819801	0.0603564	0.00782974	0.0401682	0.368057
acy-4	NC_003283.11;NC_003283.11;NC_003283.11;NC_003283.11;NC_003283.11;NC_003283.11;NC_003283.11;NC_003283.11;NC_003283.11;NC_003283.11;NC_003283.11;NC_003283.11;NC_003283.11;NC_003283.11;NC_003283.11;NC_003283.11;NC_003283.11;NC_003283.11;NC_003283.11	5624936;5625341;5625626;5626039;5626215;5626341;5626522;5627018;5627228;5627486;5628189;5629079;5629291;5629443;5629573;5629720;5629848;5630002;5630775	5625079;5625577;5625988;5626156;5626294;5626472;5626605;5627185;5627440;5627684;5628587;5629249;5629391;5629520;5629665;5629797;5629946;5630182;5630878	-;-;-;-;-;-;-;-;-;-;-;-;-;-;-;-;-;-;-	3042	7.32666	7.36973	6.16915	6.33026	5.99363	5.96584	5.34726	6.03094	7.75847	8.50898	8.77762	7.72938	8.15125	6.89082	8.49272	7.83523	0.00376751	0.0185607	0.290368	0.362731	0.545518	0.0850555
ada-2	NC_003280.10;NC_003280.10;NC_003280.10;NC_003280.10;NC_003280.10;NC_003280.10;NC_003280.10;NC_003280.10;NC_003280.10;NC_003280.10;NC_003280.10;NC_003280.10;NC_003280.10	7252562;7253420;7253425;7253589;7253589;7254095;7254095;7254419;7254419;7254705;7254705;7255380;7255380	7252595;7253532;7253532;7254049;7254049;7254368;7254368;7254647;7254647;7255247;7255247;7255516;7255516	+;+;+;+;+;+;+;+;+;+;+;+;+	1791	90.2531	89.0874	90.6656	93.1577	106.499	102.78	106.45	112.826	100.508	105.204	108.242	98.122	117.806	117.191	117.29	118.628	0.0145298	0.0501201	-0.164866	0.0145923	0.0616935	-0.170295
adbp-1	NC_003280.10;NC_003280.10;NC_003280.10;NC_003280.10;NC_003280.10;NC_003280.10	11444170;11444297;11444460;11444605;11444826;11445010	11444248;11444410;11444547;11444779;11444956;11445076	+;+;+;+;+;+	654	49.362	49.563	53.8289	49.8704	53.9778	49.8858	51.7194	54.9263	53.6533	48.52	50.0689	47.9231	50.2389	53.257	49.3284	49.9488	0.784211	0.863299	0.0200116	0.959271	0.979641	0.00369573
add-1	NC_003284.9;NC_003284.9;NC_003284.9;NC_003284.9;NC_003284.9;NC_003284.9;NC_003284.9;NC_003284.9;NC_003284.9;NC_003284.9;NC_003284.9;NC_003284.9;NC_003284.9;NC_003284.9;NC_003284.9;NC_003284.9;NC_003284.9;NC_003284.9;NC_003284.9;NC_003284.9;NC_003284.9;NC_003284.9;NC_003284.9;NC_003284.9;NC_003284.9;NC_003284.9;NC_003284.9;NC_003284.9;NC_003284.9;NC_003284.9;NC_003284.9;NC_003284.9;NC_003284.9;NC_…	4854253;4854403;4854403;4854403;4854830;4854830;4854830;4854892;4854966;4855152;4855152;4855152;4855152;4855320;4855320;4855320;4855320;4855320;4855716;4855716;4855716;4855716;4855716;4856024;4856024;4856024;4856024;4856024;4856781;4856781;4856781;4856781;4856781;4857115;4857115;4857115;4857115;4857115;4857256;4857256;4857256;4857256;4857256;4857645;4857645;4857645;4857645;4857645;4857801;4857801…	4854299;4854474;4854474;4854474;4854873;4854873;4854873;4855055;4855055;4855211;4855211;4855211;4855211;4855421;4855421;4855421;4855421;4855421;4855974;4855974;4855974;4855974;4855974;4856236;4856236;4856236;4856236;4856236;4857053;4857053;4857053;4857053;4857053;4857200;4857200;4857200;4857200;4857200;4857340;4857340;4857340;4857340;4857340;4857743;4857743;4857743;4857743;4857743;4857860;4857860…	-;-;-;-;-;-;-;-;-;-;-;-;-;-;-;-;-;-;-;-;-;-;-;-;-;-;-;-;-;-;-;-;-;-;-;-;-;-;-;-;-;-;-;-;-;-;-;-;-;-;-;-;-;-;-;-;-;-;-;-;-;-;-;-;-;-;-;-;-;-;-;-;-;-;-;-;-;-;-;-;-;-;-	2320	5.91757	5.28885	4.81674	5.23608	7.41996	7.1291	6.06277	5.55207	6.22957	5.12911	5.69543	7.02286	6.44174	4.962	7.48033	4.83132	0.0543738	0.131822	-0.229134	0.762066	0.864393	0.05249
add-2	NC_003283.11;NC_003283.11;NC_003283.11;NC_003283.11;NC_003283.11;NC_003283.11;NC_003283.11;NC_003283.11;NC_003283.11;NC_003283.11;NC_003283.11;NC_003283.11;NC_003283.11	12009655;12009655;12009918;12009918;12010391;12010391;12011508;12011508;12011929;12012411;12013008;12013188;12013329	12009782;12009782;12010167;12010167;12010702;12010702;12011702;12011765;12012366;12012559;12013141;12013276;12013406	-;-;-;-;-;-;-;-;-;-;-;-;-	1836	4.91203	4.84851	4.83018	4.77615	5.53315	5.90829	5.36792	5.99284	4.7811	5.02449	5.80536	4.1653	6.28021	6.6043	5.34518	5.95053	0.0991585	0.203399	-0.162514	0.0368862	0.117442	-0.272786
adm-2	NC_003284.9;NC_003284.9;NC_003284.9;NC_003284.9;NC_003284.9;NC_003284.9;NC_003284.9;NC_003284.9;NC_003284.9;NC_003284.9;NC_003284.9;NC_003284.9;NC_003284.9;NC_003284.9;NC_003284.9;NC_003284.9;NC_003284.9;NC_003284.9;NC_003284.9;NC_003284.9;NC_003284.9;NC_003284.9;NC_003284.9;NC_003284.9;NC_003284.9;NC_003284.9;NC_003284.9;NC_003284.9;NC_003284.9;NC_003284.9;NC_003284.9;NC_003284.9;NC_003284.9;NC_…	13687973;13687973;13688483;13688483;13688701;13688701;13688986;13688986;13689512;13689512;13689951;13689951;13690073;13690073;13690290;13690290;13690700;13690700;13692165;13692165;13692389;13692389;13692701;13692701;13692881;13692881;13693043;13693043;13693508;13693508;13693648;13693648;13694034;13694034;13694213;13694213;13695303;13695310	13688169;13688169;13688531;13688531;13688770;13688770;13689084;13689084;13689663;13689663;13690022;13690022;13690239;13690239;13690374;13690374;13691233;13691233;13692337;13692337;13692602;13692602;13692782;13692782;13692995;13692995;13693150;13693150;13693600;13693600;13693918;13693918;13694167;13694167;13694342;13694342;13695347;13695423	+;+;+;+;+;+;+;+;+;+;+;+;+;+;+;+;+;+;+;+;+;+;+;+;+;+;+;+;+;+;+;+;+;+;+;+;+;+	2866	10.803	11.0352	8.29829	9.76504	12.5965	13.2401	14.1223	13.2646	11.8796	12.4875	12.6522	11.4648	13.3976	12.8551	12.5605	13.848	0.000866136	0.00645594	-0.345887	0.187247	0.3532	-0.0969453
adm-4	NC_003284.9;NC_003284.9;NC_003284.9;NC_003284.9;NC_003284.9;NC_003284.9;NC_003284.9;NC_003284.9;NC_003284.9;NC_003284.9;NC_003284.9;NC_003284.9;NC_003284.9;NC_003284.9;NC_003284.9	7795320;7795452;7795597;7795723;7795888;7796077;7796278;7796471;7796665;7796979;7797359;7797678;7797925;7798090;7798225	7795397;7795540;7795672;7795835;7796030;7796233;7796425;7796616;7796929;7797093;7797624;7797877;7798044;7798176;7798282	-;-;-;-;-;-;-;-;-;-;-;-;-;-;-	2061	7.66458	7.81064	7.54088	8.69899	8.72885	8.3452	8.63528	9.08848	8.70934	9.05091	9.78336	10.0374	10.3066	11.2188	11.8034	11.681	0.477245	0.619869	-0.0591668	0.0348444	0.112432	-0.23402
ador-1	NC_003280.10;NC_003280.10;NC_003280.10;NC_003280.10;NC_003280.10;NC_003280.10;NC_003280.10;NC_003280.10;NC_003280.10;NC_003280.10;NC_003280.10;NC_003280.10;NC_003280.10;NC_003280.10;NC_003280.10;NC_003280.10;NC_003280.10;NC_003280.10	12497401;12497401;12497684;12497684;12497800;12497800;12498002;12498002;12498153;12498153;12499023;12499023;12500910;12500910;12502293;12502293;12502769;12502769	12497557;12497563;12497751;12497751;12497947;12497947;12498105;12498105;12498321;12498321;12499115;12499115;12501093;12501093;12502360;12502360;12502860;12502860	-;-;-;-;-;-;-;-;-;-;-;-;-;-;-;-;-;-	1089	1.05496	0.441857	0.329028	0.0717358	0.44528	0.378748	0.571119	0.221086	0.51044	0.499521	0.504512	0.214245	0.359791	0.45079	0.32113	0.320393	NA	NA	NA	NA	NA	NA
adpr-1	NC_003279.8;NC_003279.8;NC_003279.8;NC_003279.8;NC_003279.8;NC_003279.8;NC_003279.8;NC_003279.8;NC_003279.8;NC_003279.8;NC_003279.8;NC_003279.8;NC_003279.8;NC_003279.8;NC_003279.8;NC_003279.8;NC_003279.8;NC_003279.8;NC_003279.8;NC_003279.8	1610390;1610563;1611486;1611746;1611809;1613477;1613477;1613611;1616099;1616099;1616099;1616162;1617833;1617833;1617833;1617833;1619627;1619627;1619627;1619627	1610503;1610900;1611594;1611827;1611827;1613895;1613895;1613895;1616260;1616260;1616260;1616260;1617968;1617968;1617968;1617968;1619943;1619943;1619943;1619943	+;+;+;+;+;+;+;+;+;+;+;+;+;+;+;+;+;+;+;+	1677	34.8012	35.0185	30.6471	31.3972	39.1224	38.9215	41.7942	37.9593	33.6991	35.4651	37.9053	32.3544	35.1126	38.2307	34.2646	39.3223	0.00693144	0.0288348	-0.187229	0.478626	0.649021	-0.0543457
adr-1	NC_003279.8;NC_003279.8;NC_003279.8;NC_003279.8;NC_003279.8;NC_003279.8;NC_003279.8;NC_003279.8;NC_003279.8;NC_003279.8;NC_003279.8;NC_003279.8;NC_003279.8;NC_003279.8;NC_003279.8;NC_003279.8;NC_003279.8;NC_003279.8;NC_003279.8;NC_003279.8;NC_003279.8;NC_003279.8;NC_003279.8;NC_003279.8;NC_003279.8;NC_003279.8;NC_003279.8;NC_003279.8;NC_003279.8;NC_003279.8;NC_003279.8;NC_003279.8;NC_003279.8;NC_…	7773438;7773438;7773438;7773438;7773438;7774013;7774013;7774013;7774013;7774013;7774133;7774133;7774133;7774133;7774133;7774398;7774398;7774643;7774643;7774643;7774643;7774795;7774795;7774795;7775084;7775093;7775093;7775196;7775202;7775202;7775783;7775783;7775783;7776117;7776117;7776117;7776434;7776434;7776434;7776812;7776812;7776812;7777389;7777389	7773512;7773512;7773512;7773512;7773512;7774081;7774081;7774081;7774081;7774081;7774291;7774270;7774270;7774270;7774270;7774455;7774595;7774743;7774650;7774743;7774743;7775041;7775041;7775041;7775152;7775152;7775152;7775733;7775733;7775733;7776044;7776044;7776044;7776386;7776386;7776386;7776760;7776760;7776760;7777469;7777331;7777331;7777469;7777469	+;+;+;+;+;+;+;+;+;+;+;+;+;+;+;+;+;+;+;+;+;+;+;+;+;+;+;+;+;+;+;+;+;+;+;+;+;+;+;+;+;+;+;+	2973	53.6942	55.912	54.3629	58.6034	57.527	56.5758	56.9987	60.0247	60.2441	63.2934	62.5275	62.9388	61.8002	63.5641	60.1891	67.2906	0.740622	0.831885	0.0194807	0.973923	0.986553	0.00228045
adr-2	NC_003281.10;NC_003281.10;NC_003281.10;NC_003281.10;NC_003281.10	7231173;7231420;7231794;7232080;7232473	7231346;7231749;7232027;7232419;7232882	-;-;-;-;-	1488	31.1147	30.4854	32.0867	30.4895	29.6877	30.6848	30.0622	31.681	31.7533	31.3787	33.4522	31.1938	35.5099	31.1438	29.1866	30.3067	0.13787	0.257967	0.0983519	0.601559	0.747542	0.0421253
ads-1	NC_003281.10;NC_003281.10;NC_003281.10;NC_003281.10;NC_003281.10;NC_003281.10	295714;295974;296275;297272;298342;298482	295923;296225;296845;297892;298431;298531	-;-;-;-;-;-	1794	76.1898	71.6019	60.2553	55.9122	62.2085	72.8467	71.4167	61.6267	80.1476	75.8558	81.2177	49.2391	58.9216	60.3924	60.2831	55.0517	0.603357	0.727111	0.0475178	0.0312078	0.10415	0.300852
adsl-1	NC_003279.8;NC_003279.8;NC_003279.8;NC_003279.8;NC_003279.8	7247000;7247276;7247464;7247604;7247621	7247152;7247503;7247503;7248676;7248676	-;-;-;-;-	1454	27.4571	28.3402	30.5575	25.467	23.812	25.3318	25.7308	25.5997	31.6038	31.4889	29.889	27.5818	27.0627	26.9764	24.6529	27.7458	0.00995664	0.0378748	0.229225	0.0154068	0.0639143	0.201142
adss-1	NC_003283.11;NC_003283.11;NC_003283.11;NC_003283.11;NC_003283.11;NC_003283.11;NC_003283.11	4819153;4819153;4820013;4820013;4820912;4820912;4823172	4819215;4819215;4820213;4820213;4821952;4821952;4823240	-;-;-;-;-;-;-	1374	111.248	144.476	111.891	131.494	164.037	216.285	204.896	168.674	116.598	105.411	112.182	129.467	158.204	125.979	136.661	135.776	0.000393852	0.00365566	-0.521846	0.0421399	0.128914	-0.235787
adt-1	NC_003284.9;NC_003284.9;NC_003284.9;NC_003284.9;NC_003284.9;NC_003284.9;NC_003284.9;NC_003284.9;NC_003284.9;NC_003284.9;NC_003284.9;NC_003284.9;NC_003284.9;NC_003284.9;NC_003284.9;NC_003284.9;NC_003284.9;NC_003284.9;NC_003284.9;NC_003284.9;NC_003284.9;NC_003284.9;NC_003284.9;NC_003284.9;NC_003284.9;NC_003284.9;NC_003284.9;NC_003284.9	12679152;12679384;12679496;12679932;12680497;12681253;12681498;12681687;12681886;12682216;12682906;12683121;12683269;12683486;12683717;12683976;12684422;12684544;12684829;12685157;12685317;12685539;12685682;12686450;12687204;12687429;12687687;12689012	12679211;12679449;12679630;12680009;12680625;12681394;12681639;12681831;12682166;12682353;12683074;12683213;12683438;12683661;12683930;12684246;12684498;12684742;12685105;12685266;12685494;12685636;12685924;12686727;12687298;12687602;12687762;12689183	+;+;+;+;+;+;+;+;+;+;+;+;+;+;+;+;+;+;+;+;+;+;+;+;+;+;+;+	4386	1.35552	0.95247	0.57186	0.650112	0.884469	1.07675	1.43985	1.05944	1.14592	1.04905	1.54703	1.22939	1.21875	1.41587	1.62457	1.18828	0.271288	0.416358	-0.281737	0.495971	0.663996	-0.111583
adt-2	NC_003284.9;NC_003284.9;NC_003284.9;NC_003284.9;NC_003284.9;NC_003284.9;NC_003284.9;NC_003284.9;NC_003284.9;NC_003284.9;NC_003284.9;NC_003284.9;NC_003284.9;NC_003284.9;NC_003284.9;NC_003284.9;NC_003284.9;NC_003284.9;NC_003284.9;NC_003284.9;NC_003284.9;NC_003284.9;NC_003284.9;NC_003284.9;NC_003284.9;NC_003284.9;NC_003284.9;NC_003284.9;NC_003284.9;NC_003284.9;NC_003284.9;NC_003284.9;NC_003284.9;NC_…	7586209;7586209;7588662;7588662;7588786;7588786;7588905;7588905;7589165;7589165;7589464;7589464;7589779;7589779;7589954;7589954;7590144;7590144;7590481;7590481;7591240;7591240;7591521;7591521;7591792;7591792;7591950;7591950;7592360;7592360;7592693;7592693;7593224;7593224;7593413;7593413;7593572;7594642;7594642	7586247;7586247;7588737;7588737;7588859;7588859;7589096;7589096;7589419;7589419;7589658;7589658;7589897;7589897;7590100;7590100;7590272;7590272;7590613;7590613;7591339;7591339;7591737;7591737;7591903;7591903;7592051;7592051;7592643;7592643;7592907;7592907;7593360;7593360;7593814;7593797;7593797;7594793;7594793	+;+;+;+;+;+;+;+;+;+;+;+;+;+;+;+;+;+;+;+;+;+;+;+;+;+;+;+;+;+;+;+;+;+;+;+;+;+;+	3080	8.89614	7.70488	6.39114	7.86276	13.2012	13.0299	12.8926	11.6786	8.42978	8.5659	9.6415	8.82078	15.5107	17.6919	16.4352	14.0823	7.42646e-06	0.000235225	-0.649726	3.29758e-06	0.000228621	-0.822287
adt-3	NC_003284.9;NC_003284.9;NC_003284.9;NC_003284.9;NC_003284.9;NC_003284.9;NC_003284.9;NC_003284.9;NC_003284.9;NC_003284.9;NC_003284.9;NC_003284.9;NC_003284.9;NC_003284.9;NC_003284.9;NC_003284.9;NC_003284.9;NC_003284.9;NC_003284.9;NC_003284.9;NC_003284.9;NC_003284.9	3931770;3932035;3932296;3932646;3933156;3933334;3934047;3934175;3934358;3934551;3934813;3935039;3935174;3935390;3935705;3935986;3936183;3936358;3936618;3936741;3937344;3937562	3931808;3932110;3932427;3932770;3933273;3933560;3934130;3934311;3934501;3934677;3934992;3935131;3935346;3935453;3935935;3936136;3936245;3936562;3936697;3936925;3937488;3937605	+;+;+;+;+;+;+;+;+;+;+;+;+;+;+;+;+;+;+;+;+;+	2823	3.6423	2.95964	2.23707	2.53206	3.20353	3.52115	4.38088	3.4285	5.59545	4.86555	4.74874	3.65484	4.70904	4.31264	5.75263	4.5421	0.0703222	0.158772	-0.288031	0.881954	0.938228	-0.0199689
aex-1	NC_003279.8;NC_003279.8;NC_003279.8;NC_003279.8;NC_003279.8;NC_003279.8;NC_003279.8;NC_003279.8;NC_003279.8;NC_003279.8;NC_003279.8;NC_003279.8;NC_003279.8;NC_003279.8;NC_003279.8;NC_003279.8;NC_003279.8;NC_003279.8;NC_003279.8;NC_003279.8;NC_003279.8;NC_003279.8;NC_003279.8;NC_003279.8;NC_003279.8;NC_003279.8;NC_003279.8;NC_003279.8;NC_003279.8;NC_003279.8;NC_003279.8;NC_003279.8;NC_003279.8;NC_…	7602324;7602324;7602612;7602612;7602715;7602715;7603015;7603015;7603362;7603362;7603765;7603765;7603909;7603909;7603999;7603999;7604170;7604170;7604721;7604721;7605448;7605448;7605569;7605569;7605922;7605922;7606159;7606159;7606310;7606310;7606862;7606862;7607234;7607234;7607688;7607735;7607866	7602422;7602422;7602665;7602665;7602788;7602788;7603065;7603065;7603692;7603692;7603862;7603862;7603948;7603948;7604082;7604082;7604574;7604574;7605063;7605063;7605524;7605524;7605739;7605739;7606107;7606107;7606259;7606259;7606704;7606704;7607033;7607033;7607302;7607302;7607826;7607750;7608006	+;+;+;+;+;+;+;+;+;+;+;+;+;+;+;+;+;+;+;+;+;+;+;+;+;+;+;+;+;+;+;+;+;+;+;+;+	3030	4.36981	3.99902	3.53285	3.29369	2.91266	3.48478	3.63159	3.07509	3.96722	3.89732	4.09794	3.19982	3.3159	3.06211	3.26771	2.5981	0.0238894	0.0723863	0.282998	0.0142982	0.0607369	0.326353
aex-2	NC_003284.9;NC_003284.9;NC_003284.9;NC_003284.9;NC_003284.9;NC_003284.9	9651252;9651430;9651687;9652511;9652710;9652948	9651383;9651639;9651836;9652661;9652864;9653115	-;-;-;-;-;-	966	0.327054	0.13585	0.0463653	0.202175	0.0752966	0.256184	0.0495261	0	0.33567	0.281562	0.170625	0.241525	0.115886	0	0.113131	0.270891	NA	NA	NA	NA	NA	NA
aex-3	NC_003284.9;NC_003284.9;NC_003284.9;NC_003284.9;NC_003284.9;NC_003284.9;NC_003284.9;NC_003284.9;NC_003284.9;NC_003284.9;NC_003284.9;NC_003284.9;NC_003284.9;NC_003284.9;NC_003284.9;NC_003284.9;NC_003284.9;NC_003284.9;NC_003284.9;NC_003284.9;NC_003284.9;NC_003284.9;NC_003284.9;NC_003284.9;NC_003284.9;NC_003284.9;NC_003284.9;NC_003284.9;NC_003284.9;NC_003284.9;NC_003284.9;NC_003284.9;NC_003284.9;NC_…	751524;752881;753098;753098;753195;753195;753615;753615;754687;754687;755056;755056;755223;755223;755902;755902;756149;756149;756409;756409;756748;756748;757166;757166;757364;757364;757711;757711;757940;757940;758300;758300;758642;758642;758839;758839;759052;759052;759473;759473	751604;752958;753144;753144;753309;753309;753917;753917;755011;755011;755176;755176;755736;755736;756096;756096;756332;756332;756656;756656;757115;757115;757313;757313;757663;757663;757833;757833;758248;758248;758452;758452;758789;758789;758979;758979;759229;759229;759701;759701	-;-;-;-;-;-;-;-;-;-;-;-;-;-;-;-;-;-;-;-;-;-;-;-;-;-;-;-;-;-;-;-;-;-;-;-;-;-;-;-	4308	4.59354	4.34595	2.93186	3.68116	3.61319	4.29403	4.64207	3.81152	3.26881	4.05648	4.1831	3.57744	3.33916	3.87441	3.56671	3.73569	0.961787	0.978682	-0.00600566	0.472219	0.643809	0.0772473
aex-4	NC_003284.9;NC_003284.9;NC_003284.9;NC_003284.9;NC_003284.9;NC_003284.9;NC_003284.9;NC_003284.9	3729391;3729462;3730184;3730326;3730498;3730629;3731521;3731757	3729413;3729564;3730274;3730443;3730557;3730730;3731665;3731819	+;+;+;+;+;+;+;+	705	17.1106	16.0704	11.4355	11.5241	9.49186	11.7009	9.19521	11.543	18.8246	17.1038	21.3921	12.7964	12.2665	9.60931	14.5403	12.9294	0.00683371	0.0285361	0.484552	0.0084341	0.0422365	0.517509
aex-5	NC_003279.8;NC_003279.8;NC_003279.8;NC_003279.8;NC_003279.8;NC_003279.8;NC_003279.8;NC_003279.8	14850140;14851043;14851600;14851754;14852012;14852357;14854622;14855579	14850665;14851140;14851698;14851957;14852168;14852553;14854801;14855731	-;-;-;-;-;-;-;-	1614	52.1218	51.0209	41.445	39.5563	40.259	44.3506	44.3889	40.2316	40.1088	43.9272	48.729	46.1294	34.7145	31.6476	38.0532	34.7773	0.0378509	0.101242	0.191376	0.00158343	0.0134239	0.386631
aex-6	NC_003279.8;NC_003279.8;NC_003279.8;NC_003279.8;NC_003279.8;NC_003279.8	13543388;13543728;13543908;13544156;13544907;13545113	13543452;13543852;13544020;13544270;13545064;13545184	-;-;-;-;-;-	648	4.8312	2.73399	2.24636	3.10432	3.70417	3.27801	2.69482	2.7123	4.07466	3.6727	4.91759	4.28061	2.85048	2.31061	3.33925	4.84594	0.624748	0.743816	0.117088	0.131926	0.280201	0.362865
afd-1	NC_003279.8;NC_003279.8;NC_003279.8;NC_003279.8;NC_003279.8;NC_003279.8;NC_003279.8;NC_003279.8;NC_003279.8;NC_003279.8;NC_003279.8;NC_003279.8;NC_003279.8;NC_003279.8;NC_003279.8;NC_003279.8;NC_003279.8;NC_003279.8;NC_003279.8;NC_003279.8;NC_003279.8;NC_003279.8;NC_003279.8;NC_003279.8;NC_003279.8;NC_003279.8;NC_003279.8;NC_003279.8;NC_003279.8;NC_003279.8;NC_003279.8;NC_003279.8;NC_003279.8;NC_…	2160071;2160071;2160071;2160071;2163018;2163018;2163018;2163018;2164019;2164019;2164019;2164019;2164821;2164821;2164827;2164827;2165976;2165976;2165976;2165976;2168112;2172004;2172004;2172004;2172004;2172004;2172031;2172031;2173754;2173754;2173754;2173754;2173754;2173754;2173754;2173800;2173800;2173925;2173925;2173925;2173925;2173925;2173925;2173925;2173925;2173925;2174889;2174889;2174889;2174889…	2160199;2160199;2160199;2160199;2163290;2163290;2163290;2163290;2164103;2164103;2164103;2164103;2164985;2164985;2164985;2164985;2166130;2166130;2166130;2166130;2168432;2172170;2172170;2172170;2172170;2172170;2172170;2172170;2173866;2173866;2173866;2173866;2173866;2173866;2173866;2173866;2173866;2174022;2174022;2174022;2174022;2174022;2174022;2174022;2174022;2174022;2174984;2174984;2174984;2174984…	+;+;+;+;+;+;+;+;+;+;+;+;+;+;+;+;+;+;+;+;+;+;+;+;+;+;+;+;+;+;+;+;+;+;+;+;+;+;+;+;+;+;+;+;+;+;+;+;+;+;+;+;+;+;+;+;+;+;+;+;+;+;+;+;+;+;+;+;+;+;+;+;+;+;+;+;+;+;+;+;+;+;+;+;+;+;+;+;+;+;+;+;+;+;+;+;+;+;+;+;+;+;+;+;+;+;+;+;+;+;+;+;+;+;+;+;+;+;+;+;+;+;+;+;+;+;+;+;+;+;+;+;+;+;+;+;+;+;+;+;+;+;+;+;+;+;+;+;+;+;+;+;+;+;+;+;+;+;+;+;+;+;+;+;+;+;+;+;+;+;+;+;+;+;+;+;+;+;+;+;+;+;+;+;+;+;+;+;+;+;+;+;+;+;+;+;+;+;+;+…	5648	14.8641	15.1066	12.2281	16.4215	18.0725	16.7999	16.4373	15.6018	12.7165	14.1541	14.1245	16.1839	14.9794	17.8311	17.2363	18.0307	0.169919	0.297652	-0.119182	0.0620223	0.1665	-0.22347
aff-1	NC_003280.10;NC_003280.10;NC_003280.10;NC_003280.10;NC_003280.10;NC_003280.10;NC_003280.10;NC_003280.10;NC_003280.10;NC_003280.10;NC_003280.10;NC_003280.10	6860789;6860997;6861157;6861809;6861936;6862205;6862360;6862539;6862709;6862943;6863193;6863603	6860950;6861087;6861358;6861887;6862156;6862304;6862493;6862659;6862861;6863145;6863346;6863752	-;-;-;-;-;-;-;-;-;-;-;-	1770	0.551708	0.815563	0.328958	0.595833	0.452035	0.372842	0.432472	0.516892	0.549588	0.717109	0.776009	0.849476	0.505972	0.776582	0.765608	0.64065	0.14214	0.263566	0.440193	0.550964	0.70745	0.137916
afmd-1	NC_003282.8;NC_003282.8;NC_003282.8;NC_003282.8;NC_003282.8;NC_003282.8	7244291;7244492;7244631;7244966;7245118;7245319	7244450;7244568;7244850;7245068;7245274;7245417	+;+;+;+;+;+	816	7.81388	6.37931	6.53172	6.94084	8.97321	9.24995	7.68056	9.61871	7.2095	6.05532	8.07962	4.67007	11.9355	12.8142	11.4106	9.16631	0.03282	0.0912796	-0.290283	0.000620509	0.00698369	-0.792146
afmd-2	NC_003282.8;NC_003282.8;NC_003282.8;NC_003282.8;NC_003282.8;NC_003282.8;NC_003282.8;NC_003282.8;NC_003282.8;NC_003282.8;NC_003282.8;NC_003282.8	13509225;13509390;13510002;13510002;13510195;13510195;13512541;13512541;13512690;13513297;13513297;13513297	13509464;13509464;13510142;13510142;13510273;13510273;13512800;13512800;13512800;13513395;13513395;13513395	+;+;+;+;+;+;+;+;+;+;+;+	819	8.97759	8.5458	5.79685	6.7008	7.07531	10.4247	7.76925	9.05433	7.94664	8.49621	7.21148	4.11487	7.31273	7.10292	6.43164	6.68314	0.432349	0.578447	-0.129703	0.921283	0.959838	0.0188888
age-1	NC_003280.10;NC_003280.10;NC_003280.10;NC_003280.10;NC_003280.10;NC_003280.10;NC_003280.10;NC_003280.10;NC_003280.10;NC_003280.10;NC_003280.10	11519708;11519708;11520548;11520548;11521118;11523214;11523640;11524572;11525897;11526510;11526882	11519839;11519839;11520646;11520680;11521468;11523588;11523900;11525848;11526457;11526795;11527054	-;-;-;-;-;-;-;-;-;-;-	3549	19.3822	19.0555	20.1985	20.306	19.4224	19.6176	20.0185	20.915	21.223	21.1394	23.2754	20.9785	21.0392	22.5675	20.3542	21.3582	0.387977	0.536081	0.0560738	0.525934	0.687071	0.0443712
agef-1	NC_003279.8;NC_003279.8;NC_003279.8;NC_003279.8;NC_003279.8;NC_003279.8;NC_003279.8;NC_003279.8;NC_003279.8;NC_003279.8;NC_003279.8;NC_003279.8;NC_003279.8;NC_003279.8;NC_003279.8;NC_003279.8;NC_003279.8;NC_003279.8;NC_003279.8;NC_003279.8;NC_003279.8;NC_003279.8;NC_003279.8;NC_003279.8;NC_003279.8;NC_003279.8	13604237;13604674;13604884;13605050;13605573;13605821;13606396;13607639;13608910;13616280;13617795;13619613;13620411;13620602;13620996;13620996;13622103;13622103;13623427;13623427;13623596;13623596;13624797;13624797;13626060;13626060	13604396;13604823;13604988;13605328;13605771;13605956;13606690;13607970;13609355;13616743;13618194;13619966;13620702;13620702;13621152;13621152;13622598;13622598;13623540;13623540;13623736;13623736;13625113;13625113;13626198;13626198	-;-;-;-;-;-;-;-;-;-;-;-;-;-;-;-;-;-;-;-;-;-;-;-;-;-	4976	16.7445	18.3907	18.9021	20.1345	22.8763	22.4464	22.8972	22.7796	17.3523	18.7439	18.4831	21.7559	21.783	26.4594	24.0663	24.8437	0.00965433	0.0368857	-0.219218	0.0123104	0.0547148	-0.319427
agl-1	NC_003280.10;NC_003280.10;NC_003280.10;NC_003280.10;NC_003280.10;NC_003280.10;NC_003280.10;NC_003280.10;NC_003280.10;NC_003280.10	14350877;14352113;14353304;14353778;14354373;14355560;14355965;14356380;14356603;14357449	14351740;14352701;14353730;14354327;14354589;14355912;14356308;14356557;14357402;14357530	-;-;-;-;-;-;-;-;-;-	4404	30.2865	31.3676	34.9951	38.4748	35.6856	35.5468	36.8159	36.7705	32.5593	36.9477	36.3157	33.8497	38.8597	40.7476	40.1107	41.8854	0.79028	0.867954	-0.0231217	0.0188491	0.0732295	-0.187447
agmo-1	NC_003281.10;NC_003281.10;NC_003281.10;NC_003281.10;NC_003281.10;NC_003281.10;NC_003281.10;NC_003281.10	12793498;12793854;12795149;12796349;12796532;12797371;12797730;12798052	12793599;12794013;12795630;12796474;12796731;12797522;12797957;12798119	-;-;-;-;-;-;-;-	1518	0.79466	0.331393	0.265547	0.308776	0.351384	0.149441	0.646091	0.475816	0.640824	0.597254	0.705769	0.691639	0.331857	0.258714	0.604736	0.31604	NA	NA	NA	0.014688	0.0620004	0.817581
agr-1	NC_003280.10;NC_003280.10;NC_003280.10;NC_003280.10;NC_003280.10;NC_003280.10;NC_003280.10;NC_003280.10;NC_003280.10;NC_003280.10;NC_003280.10;NC_003280.10;NC_003280.10;NC_003280.10;NC_003280.10;NC_003280.10;NC_003280.10;NC_003280.10;NC_003280.10;NC_003280.10;NC_003280.10;NC_003280.10;NC_003280.10;NC_003280.10;NC_003280.10;NC_003280.10;NC_003280.10;NC_003280.10;NC_003280.10	6760844;6761649;6762157;6762335;6763683;6767287;6767604;6767767;6767942;6768194;6768819;6768970;6769112;6769260;6769618;6769897;6770108;6770676;6770834;6771088;6771363;6771622;6771762;6772019;6772204;6774139;6774425;6774640;6774779	6761105;6761829;6762215;6762401;6763803;6767554;6767721;6767895;6768143;6768251;6768919;6769061;6769217;6769354;6769850;6770062;6770266;6770784;6770952;6771315;6771575;6771712;6771972;6772148;6772446;6774348;6774596;6774732;6774964	-;-;-;-;-;-;-;-;-;-;-;-;-;-;-;-;-;-;-;-;-;-;-;-;-;-;-;-;-	4422	2.26679	2.09717	1.21037	1.87704	1.12948	1.35247	0.968313	1.21416	1.35133	1.77861	1.63383	2.18082	0.721499	1.21007	1.3642	1.40052	0.00135591	0.00891872	0.738034	0.0251177	0.0900912	0.59585
ags-3	NC_003284.9;NC_003284.9;NC_003284.9;NC_003284.9;NC_003284.9;NC_003284.9;NC_003284.9;NC_003284.9;NC_003284.9;NC_003284.9;NC_003284.9;NC_003284.9;NC_003284.9;NC_003284.9;NC_003284.9;NC_003284.9;NC_003284.9;NC_003284.9;NC_003284.9;NC_003284.9;NC_003284.9;NC_003284.9;NC_003284.9;NC_003284.9;NC_003284.9;NC_003284.9;NC_003284.9;NC_003284.9;NC_003284.9;NC_003284.9;NC_003284.9;NC_003284.9;NC_003284.9;NC_…	5290111;5290111;5290111;5290111;5290111;5290111;5290111;5290283;5290283;5290283;5290283;5290283;5290283;5290283;5290547;5290547;5290547;5290547;5290547;5290547;5290547;5291681;5291681;5291681;5291681;5291681;5291681;5292671;5292671;5292671;5292671;5292671;5292982;5292982;5292982;5292982;5292982;5293576;5293576;5293576;5293576;5293576;5295579;5295579;5295579;5295579;5295579;5295729;5295729;5295729…	5290223;5290223;5290223;5290223;5290223;5290223;5290223;5290401;5290401;5290401;5290401;5290401;5290401;5290401;5290670;5290670;5290620;5290670;5290670;5290670;5290670;5291855;5291855;5291855;5291801;5291855;5291855;5292775;5292775;5292775;5292775;5292775;5293074;5293074;5293074;5293074;5293074;5293736;5293736;5293736;5293736;5293736;5295682;5295682;5295682;5295682;5295630;5295805;5295844;5295844…	-;-;-;-;-;-;-;-;-;-;-;-;-;-;-;-;-;-;-;-;-;-;-;-;-;-;-;-;-;-;-;-;-;-;-;-;-;-;-;-;-;-;-;-;-;-;-;-;-;-;-;-;-;-;-;-;-;-;-;-;-;-;-;-;-;-	1988	11.8468	10.7599	10.2172	11.9951	12.0984	13.3924	13.585	11.2631	12.7224	11.8801	12.1048	12.4663	13.0501	13.1741	13.5781	13.9857	0.271891	0.416814	-0.0943157	0.202666	0.371415	-0.104896
agt-1	NC_003282.8;NC_003282.8;NC_003282.8;NC_003282.8;NC_003282.8;NC_003282.8;NC_003282.8	13368524;13368524;13368990;13368990;13369175;13369175;13369362	13368721;13368721;13369124;13369124;13369318;13369243;13369412	-;-;-;-;-;-;-	528	22.3025	24.8959	23.2851	25.2264	24.3373	26.5988	26.5488	26.1282	26.0564	26.0571	25.4416	19.7864	25.7074	25.4288	23.9681	25.276	0.647605	0.762554	-0.0395823	0.77982	0.875332	-0.0274949
agt-2	NC_003280.10;NC_003280.10;NC_003280.10;NC_003280.10;NC_003280.10;NC_003280.10	5372137;5372236;5372492;5372765;5373084;5373269	5372184;5372309;5372712;5373038;5373213;5373346	-;-;-;-;-;-	825	40.175	43.8499	51.548	43.7	45.3464	39.4959	42.5651	43.6291	48.2876	47.8591	39.2914	67.5744	42.6753	44.896	41.9387	45.7281	0.150625	0.274824	0.145269	0.157158	0.314597	0.248827
agxt-1	NC_003280.10;NC_003280.10;NC_003280.10;NC_003280.10;NC_003280.10;NC_003280.10;NC_003280.10;NC_003280.10;NC_003280.10;NC_003280.10	8846323;8847061;8847286;8847412;8847564;8847947;8848125;8848266;8848583;8848758	8846379;8847219;8847364;8847520;8847762;8848074;8848220;8848524;8848707;8848764	+;+;+;+;+;+;+;+;+;+	1218	19.9493	20.7945	17.3382	19.2094	20.9809	23.9076	21.4072	22.6531	22.4766	21.8098	22.9148	18.1125	21.3231	22.0869	24.441	23.06	0.0922089	0.192797	-0.131699	0.39417	0.575973	-0.0740121
AH10.2	NC_003283.11;NC_003283.11	14156831;14157373	14157318;14157622	+;+	738	0.0778354	0	0.0606896	0.105854	0	0.0558885	0.0648269	0	0	0.12285	0	0.0702539	0	0.133038	0.0592328	0	NA	NA	NA	NA	NA	NA
AH6.3	NC_003280.10;NC_003280.10;NC_003280.10;NC_003280.10	9519147;9519440;9519664;9520032	9519206;9519619;9519984;9520163	+;+;+;+	693	6.63118	5.27072	3.74857	3.60729	3.91847	4.22575	7.73208	5.00286	11.2297	10.2699	8.48302	7.74343	5.73462	7.01301	7.25409	6.5137	0.828582	0.894115	-0.0538064	0.00371873	0.0239525	0.524081
AH9.1	NC_003284.9;NC_003284.9;NC_003284.9;NC_003284.9;NC_003284.9;NC_003284.9;NC_003284.9;NC_003284.9;NC_003284.9	2243602;2243709;2244023;2244136;2244439;2244563;2245358;2245624;2246893	2243656;2243861;2244088;2244389;2244514;2244766;2245577;2245715;2247008	-;-;-;-;-;-;-;-;-	1236	0.580932	0.672437	0.452962	0.553036	0.627715	0.784202	0.658024	0.837605	0.48721	0.678506	1.15573	0.713111	0.769857	0.734777	0.689659	0.811578	NA	NA	NA	0.922908	0.960403	0.0259631
AH9.3	NC_003284.9;NC_003284.9;NC_003284.9	2259341;2259486;2260021	2259424;2259665;2260521	-;-;-	765	43.7389	47.0032	45.0816	47.0509	48.1107	46.4216	47.7172	49.8835	45.8986	52.6202	50.2014	46.544	51.1075	48.0322	49.9423	48.1744	0.963986	0.980013	0.00289446	0.914085	0.956029	0.00808393
AH9.6	NC_003284.9;NC_003284.9;NC_003284.9;NC_003284.9;NC_003284.9;NC_003284.9;NC_003284.9;NC_003284.9	2263374;2263879;2264031;2264158;2264271;2265387;2265737;2267435	2263524;2263984;2264096;2264221;2264342;2265586;2265840;2267472	-;-;-;-;-;-;-;-	801	1.36256	0.983007	1.03445	0.707082	0.423767	1.13284	1.37375	0.721387	1.21445	1.30166	1.44041	0.93856	0.454214	0.76609	1.09148	1.14342	0.552044	0.683739	0.215598	0.117998	0.260247	0.487744
AH9.7	NC_003284.9;NC_003284.9;NC_003284.9	2243115;2243504;2244013	2243191;2243842;2244467	+;+;+	871	0.824377	1.05467	0.822758	0.852059	0.974274	0.923411	1.04363	1.5756	0.744563	1.01489	1.95543	1.32446	1.18887	1.01451	1.07904	1.1016	NA	NA	NA	0.449758	0.626667	0.222286
AH9.9	NC_003284.9	2243483	2243586	-	104	2.20933	3.1546	1.72265	1.6901	2.3313	1.98297	3.91018	5.09306	1.11352	2.1794	5.54697	4.48679	3.49832	2.36015	2.73211	2.93552	NA	NA	NA	NA	NA	NA
aha-1	NC_003279.8;NC_003279.8;NC_003279.8;NC_003279.8;NC_003279.8;NC_003279.8;NC_003279.8;NC_003279.8;NC_003279.8;NC_003279.8;NC_003279.8;NC_003279.8;NC_003279.8;NC_003279.8	10194159;10194159;10194972;10194972;10195224;10195230;10195750;10195750;10195919;10195919;10196675;10196675;10196947;10196947	10194486;10194486;10195180;10195180;10195465;10195465;10195867;10195867;10196230;10196230;10196783;10196783;10196990;10196990	-;-;-;-;-;-;-;-;-;-;-;-;-;-	1362	25.6425	26.1596	23.1672	24.936	28.4822	27.376	28.8915	26.4804	27.4636	27.4419	24.8285	32.928	25.4181	26.636	26.6551	26.2257	0.183071	0.314026	-0.0824816	0.252127	0.430785	0.132902
ahcy-1	NC_003279.8;NC_003279.8;NC_003279.8	6836485;6836775;6837599	6836706;6837530;6837934	+;+;+	1314	221.18	215.124	211.793	216.377	211.733	221.201	216.783	212.747	244.832	222.363	238.644	277.417	242.976	228.811	240.941	220.656	0.144192	0.266288	0.0767939	0.302736	0.487346	0.102734
aho-3	NC_003279.8;NC_003279.8;NC_003279.8	8030981;8031148;8031998	8031072;8031899;8032152	+;+;+	999	34.04	35.2271	37.3913	36.812	36.162	38.2937	36.7557	37.5966	32.8987	34.4184	33.8228	46.9299	37.5676	40.2458	37.6096	38.1345	0.744313	0.834754	0.022673	0.894007	0.945445	-0.0185073
ahr-1	NC_003279.8;NC_003279.8;NC_003279.8;NC_003279.8;NC_003279.8;NC_003279.8;NC_003279.8;NC_003279.8;NC_003279.8;NC_003279.8;NC_003279.8;NC_003279.8;NC_003279.8;NC_003279.8;NC_003279.8;NC_003279.8;NC_003279.8;NC_003279.8;NC_003279.8;NC_003279.8;NC_003279.8;NC_003279.8;NC_003279.8;NC_003279.8	9522578;9524662;9524948;9524976;9527820;9527820;9528269;9528269;9528853;9528853;9529010;9529010;9529161;9529161;9529319;9529319;9529833;9529833;9530027;9530027;9530386;9530386;9530961;9530961	9522615;9524721;9525075;9525075;9528221;9528221;9528342;9528342;9528959;9528959;9529108;9529108;9529264;9529264;9529463;9529463;9529982;9529982;9530340;9530340;9530435;9530435;9531098;9531098	+;+;+;+;+;+;+;+;+;+;+;+;+;+;+;+;+;+;+;+;+;+;+;+	1809	0.206399	0.447352	0.123795	0.226717	0.0804163	0.148202	0.105787	0.199638	0.396903	0.375884	0.182227	0.229286	0.263003	0.135686	0.193317	0.0482183	NA	NA	NA	NA	NA	NA
ahsa-1	NC_003283.11;NC_003283.11;NC_003283.11;NC_003283.11	15084198;15084380;15085175;15085294	15084329;15085126;15085244;15085373	-;-;-;-	1029	117.955	119.966	133.387	123.026	104.569	105.659	110.656	104.424	135.321	125.091	117.892	89.1205	108.356	98.2059	98.2179	106.554	0.000914692	0.0067255	0.292983	0.0688382	0.179944	0.200653
ain-1	NC_003284.9;NC_003284.9;NC_003284.9;NC_003284.9;NC_003284.9;NC_003284.9	16613493;16613717;16613927;16614871;16615007;16616083	16613673;16613869;16614745;16614962;16615522;16616247	+;+;+;+;+;+	1926	124.31	132.73	92.1591	136.163	135.981	141.737	139.813	129.107	133.941	138.831	140.52	152.689	138.829	149.733	154.008	153.655	0.30801	0.454984	-0.1015	0.563908	0.718032	-0.0489228
ain-2	NC_003279.8;NC_003279.8;NC_003279.8;NC_003279.8;NC_003279.8;NC_003279.8;NC_003279.8;NC_003279.8;NC_003279.8;NC_003279.8;NC_003279.8;NC_003279.8;NC_003279.8;NC_003279.8;NC_003279.8;NC_003279.8;NC_003279.8;NC_003279.8;NC_003279.8;NC_003279.8;NC_003279.8;NC_003279.8;NC_003279.8;NC_003279.8;NC_003279.8;NC_003279.8;NC_003279.8;NC_003279.8;NC_003279.8;NC_003279.8;NC_003279.8;NC_003279.8;NC_003279.8;NC_…	4653527;4653527;4653527;4653527;4653598;4653598;4653598;4653598;4655349;4655349;4655349;4655349;4655370;4655370;4655370;4655721;4655721;4655721;4655721;4655721;4655721;4655721;4656511;4656511;4656511;4656511;4656511;4656511;4656511;4657206;4657206;4657206;4657212;4657212;4657212;4657212;4657939;4657939;4657939;4657939;4657939;4657939;4657939;4658685;4658685;4658685;4658685;4658685;4658685;4658685…	4653542;4653542;4653542;4653542;4653686;4653686;4653686;4653686;4655496;4655496;4655496;4655496;4655496;4655496;4655496;4656458;4656458;4656458;4656458;4656458;4656458;4656458;4656780;4656780;4656780;4656780;4656780;4656780;4656780;4657487;4657427;4657487;4657487;4657433;4657427;4657487;4658255;4658255;4658255;4658255;4658255;4658255;4658255;4658762;4658762;4658762;4658762;4658762;4658762;4658762…	+;+;+;+;+;+;+;+;+;+;+;+;+;+;+;+;+;+;+;+;+;+;+;+;+;+;+;+;+;+;+;+;+;+;+;+;+;+;+;+;+;+;+;+;+;+;+;+;+;+;+;+;+;+;+;+;+	2247	92.4782	97.679	91.1724	102.796	113.901	114.697	117.114	114.917	100.891	105.945	106.765	114.736	112.096	115.715	115.879	121.301	0.00605018	0.0261488	-0.188297	0.262266	0.442745	-0.0923229
aip-1	NC_003283.11;NC_003283.11;NC_003283.11;NC_003283.11;NC_003283.11;NC_003283.11	14012579;14012688;14012830;14012962;14013230;14013339	14012636;14012782;14012904;14013182;14013287;14013440	+;+;+;+;+;+	609	139.881	142.329	129.733	138.987	111.075	112.833	116.306	136.788	131.437	115.227	134.512	118.615	119.207	114.102	108.71	124.467	0.00263738	0.0143885	0.280019	0.128451	0.275259	0.121386
aipl-1	NC_003283.11;NC_003283.11;NC_003283.11;NC_003283.11;NC_003283.11	15134315;15134466;15135456;15135996;15136728	15134421;15135122;15135942;15136474;15136800	-;-;-;-;-	1803	97.5217	102.251	106.135	103.294	109.515	106.694	103.884	109.472	105.311	100.971	102.63	82.7315	106.7	112.014	105.49	106.24	0.940912	0.965602	0.0045808	0.114509	0.255402	-0.117681
aipr-1	NC_003280.10;NC_003280.10;NC_003280.10;NC_003280.10;NC_003280.10;NC_003280.10	6592586;6592806;6593010;6593532;6593771;6594099	6592729;6592967;6593120;6593712;6594049;6594250	-;-;-;-;-;-	1029	18.1985	19.0449	20.5881	20.0805	17.6481	22.8475	20.1784	19.4201	24.3992	21.234	22.078	14.9521	20.3712	20.9913	17.2901	19.412	0.709944	0.809534	0.0360426	0.4603	0.635033	0.0961885
air-1	NC_003283.11;NC_003283.11;NC_003283.11;NC_003283.11;NC_003283.11;NC_003283.11;NC_003283.11	8221501;8221596;8221703;8221942;8222130;8222514;8223038	8221551;8221657;8221888;8222085;8222238;8222741;8223238	+;+;+;+;+;+;+	981	39.3198	43.5878	46.6152	44.6743	42.4605	40.5099	36.8205	40.2989	46.5113	41.7503	41.5561	72.248	47.5002	40.5089	40.4831	41.2127	0.0339596	0.0935625	0.197582	0.15293	0.309013	0.291615
air-2	NC_003279.8;NC_003279.8;NC_003279.8;NC_003279.8;NC_003279.8	5937484;5937601;5937786;5938217;5938591	5937551;5937709;5938153;5938490;5938689	+;+;+;+;+	918	68.1114	79.244	89.4802	80.5456	93.9447	90.3316	87.9974	86.6536	78.9197	78.1945	79.0007	152.407	84.0207	93.0751	90.4275	90.1013	0.289085	0.435126	-0.100114	0.486438	0.656071	0.162457
ajm-1	NC_003284.9;NC_003284.9;NC_003284.9;NC_003284.9;NC_003284.9;NC_003284.9;NC_003284.9;NC_003284.9;NC_003284.9;NC_003284.9;NC_003284.9;NC_003284.9;NC_003284.9;NC_003284.9;NC_003284.9;NC_003284.9;NC_003284.9;NC_003284.9;NC_003284.9;NC_003284.9;NC_003284.9;NC_003284.9;NC_003284.9;NC_003284.9;NC_003284.9;NC_003284.9;NC_003284.9;NC_003284.9;NC_003284.9;NC_003284.9;NC_003284.9;NC_003284.9;NC_003284.9;NC_…	9082983;9082983;9082983;9082983;9083903;9083903;9083903;9083903;9087579;9087579;9087579;9087579;9088625;9088625;9088625;9088625;9090104;9090104;9090104;9090104;9090349;9090349;9090349;9090349;9092285;9092285;9092285;9092285;9092285;9094746;9095076;9095076;9095076;9095076;9095076;9095076;9095145;9097335;9097335;9097335;9097335;9097335;9097335;9097335;9097447;9098333;9098333;9098333;9098333;9098333…	9083084;9083084;9083084;9083084;9084061;9084061;9084061;9084061;9087688;9087688;9087688;9087688;9088709;9088709;9088709;9088709;9090262;9090262;9090262;9090262;9090516;9090516;9090516;9090516;9092572;9092572;9092572;9092572;9092572;9094808;9095146;9095146;9095146;9095146;9095146;9095146;9095146;9097454;9097454;9097454;9097454;9097454;9097454;9097454;9097454;9098640;9098640;9098640;9098640;9098640…	+;+;+;+;+;+;+;+;+;+;+;+;+;+;+;+;+;+;+;+;+;+;+;+;+;+;+;+;+;+;+;+;+;+;+;+;+;+;+;+;+;+;+;+;+;+;+;+;+;+;+;+;+;+;+;+;+;+;+;+;+;+;+;+;+;+;+;+;+;+;+;+;+;+;+;+;+;+;+;+;+;+;+;+;+;+;+;+;+;+;+;+;+;+;+;+;+;+;+;+;+;+;+;+;+;+;+;+;+;+;+;+;+;+;+;+;+;+;+;+;+;+;+;+;+;+;+;+;+;+;+;+;+;+;+;+;+;+;+;+;+;+;+;+;+;+;+;+;+;+;+;+;+;+;+;+;+;+;+;+;+;+;+;+;+;+;+;+;+;+;+;+;+;+;+;+;+;+;+;+;+;+;+;+;+;+;+;+;+;+;+;+;+;+;+;+;+;+;+;+…	5807	103.692	92.1844	58.7377	84.6348	93.9842	98.1423	105.785	93.4485	91.9309	110.519	98.9693	104.471	92.307	95.8489	105.197	106.589	0.295186	0.441921	-0.139217	0.615385	0.758631	0.0463233
aka-1	NC_003280.10;NC_003280.10;NC_003280.10;NC_003280.10;NC_003280.10;NC_003280.10;NC_003280.10;NC_003280.10;NC_003280.10;NC_003280.10;NC_003280.10;NC_003280.10;NC_003280.10;NC_003280.10;NC_003280.10;NC_003280.10;NC_003280.10;NC_003280.10;NC_003280.10;NC_003280.10;NC_003280.10;NC_003280.10;NC_003280.10;NC_003280.10;NC_003280.10;NC_003280.10;NC_003280.10;NC_003280.10;NC_003280.10;NC_003280.10;NC_003280…	7473148;7473148;7473292;7473292;7473451;7473451;7473574;7473574;7473773;7473773;7474080;7474080;7474198;7474198;7474322;7474322;7474568;7474568;7475643;7475643;7475882;7475882;7476159;7476159;7476350;7476510;7476682;7476682;7476694;7476890;7476890;7476890;7477110;7477110;7477110;7478005;7478005;7478005;7478326;7478326;7478326	7473246;7473246;7473400;7473400;7473528;7473528;7473722;7473722;7474032;7474032;7474149;7474149;7474275;7474275;7474512;7474512;7474832;7474832;7475830;7475830;7476113;7476113;7476636;7476636;7476382;7476636;7476845;7476845;7476845;7477060;7477060;7477060;7477955;7477955;7477955;7478274;7478274;7478274;7478532;7478532;7478532	-;-;-;-;-;-;-;-;-;-;-;-;-;-;-;-;-;-;-;-;-;-;-;-;-;-;-;-;-;-;-;-;-;-;-;-;-;-;-;-;-	3855	54.0675	55.6585	56.0762	57.2528	61.6295	58.8246	58.6331	59.0197	50.9367	56.6674	57.692	63.6256	62.2239	62.6404	58.5515	62.6371	0.72588	0.820349	-0.019955	0.422041	0.602096	-0.0764748
akap-1	NC_003281.10;NC_003281.10;NC_003281.10;NC_003281.10;NC_003281.10;NC_003281.10;NC_003281.10;NC_003281.10;NC_003281.10;NC_003281.10;NC_003281.10;NC_003281.10;NC_003281.10;NC_003281.10;NC_003281.10;NC_003281.10;NC_003281.10;NC_003281.10;NC_003281.10;NC_003281.10;NC_003281.10;NC_003281.10;NC_003281.10;NC_003281.10;NC_003281.10;NC_003281.10;NC_003281.10;NC_003281.10;NC_003281.10;NC_003281.10;NC_003281…	6353482;6353482;6353482;6354399;6354399;6354399;6354400;6354801;6354801;6354801;6354801;6355056;6355056;6355056;6355056;6356365;6356365;6356365;6356365;6357089;6357089;6357089;6357089;6357523;6357523;6357523;6357655;6357655;6357655;6357655;6357813;6357813;6357813;6357813;6358558;6358558;6358558;6358558;6363440;6363686;6363686;6363686;6363686;6363686;6363900;6363900;6363900;6363900;6363900;6364040…	6353780;6353780;6353780;6354473;6354473;6354473;6354473;6354956;6354956;6354956;6354956;6355128;6355128;6355128;6355128;6356535;6356535;6356535;6356535;6357238;6357238;6357238;6357238;6357582;6357582;6357564;6357767;6357767;6357767;6357767;6358090;6358090;6358090;6358090;6358682;6358682;6358682;6358682;6363565;6363841;6363841;6363841;6363841;6363841;6363983;6363983;6363983;6363983;6363983;6364373…	+;+;+;+;+;+;+;+;+;+;+;+;+;+;+;+;+;+;+;+;+;+;+;+;+;+;+;+;+;+;+;+;+;+;+;+;+;+;+;+;+;+;+;+;+;+;+;+;+;+;+;+;+;+;+;+;+;+;+;+;+;+;+;+	2730	337.754	335.185	355.153	355.526	335.663	326.596	327.938	305.76	389.482	411.147	377.757	517.98	354.199	355.748	375.546	386.786	0.0167939	0.0559711	0.169455	0.0824184	0.204539	0.235303
akir-1	NC_003279.8;NC_003279.8;NC_003279.8;NC_003279.8	4137797;4137939;4138364;4138760	4137891;4138110;4138567;4138945	-;-;-;-	657	170.186	173.111	171.895	168.607	175.217	185.763	184.742	182.716	194.173	186.639	169.507	205.851	202.849	184.783	182.773	183.913	0.744579	0.83491	-0.0173525	0.736681	0.845921	0.0307832
akt-1	NC_003283.11;NC_003283.11;NC_003283.11;NC_003283.11;NC_003283.11;NC_003283.11;NC_003283.11;NC_003283.11;NC_003283.11;NC_003283.11;NC_003283.11;NC_003283.11;NC_003283.11;NC_003283.11;NC_003283.11;NC_003283.11;NC_003283.11;NC_003283.11;NC_003283.11;NC_003283.11;NC_003283.11;NC_003283.11;NC_003283.11;NC_003283.11	10248956;10248956;10248956;10249855;10249855;10249855;10250038;10250038;10250038;10250272;10250272;10250272;10250479;10250479;10250479;10250841;10250945;10251327;10251677;10251677;10251853;10251853;10252272;10252272	10249059;10249059;10249059;10249963;10249963;10249963;10250226;10250226;10250226;10250433;10250433;10250433;10250676;10250676;10250676;10251032;10250947;10251533;10251805;10251805;10252215;10252215;10252451;10252451	+;+;+;+;+;+;+;+;+;+;+;+;+;+;+;+;+;+;+;+;+;+;+;+	1833	126.167	126.315	128.49	130.723	136.029	134.527	136.701	137.706	136.794	142.078	140.126	155.698	146.727	153.406	144.711	144.51	0.758738	0.844549	-0.0166449	0.904633	0.950622	-0.00979416
akt-2	NC_003284.9;NC_003284.9;NC_003284.9;NC_003284.9;NC_003284.9;NC_003284.9;NC_003284.9;NC_003284.9;NC_003284.9;NC_003284.9;NC_003284.9;NC_003284.9;NC_003284.9;NC_003284.9;NC_003284.9;NC_003284.9;NC_003284.9	14147707;14147707;14148005;14148005;14149006;14149006;14149250;14149250;14149594;14149594;14150263;14150263;14150565;14150565;14150741;14150741;14151381	14147801;14147801;14148113;14148113;14149206;14149206;14149369;14149369;14149791;14149791;14150454;14150454;14150693;14150693;14151103;14151148;14151560	+;+;+;+;+;+;+;+;+;+;+;+;+;+;+;+;+	1632	21.013	19.8616	13.2693	15.8562	21.8834	21.5074	24.9618	25.05	21.9265	21.5964	22.8249	15.9799	18.4519	19.6424	19.4194	20.8046	0.0116528	0.0426461	-0.34986	0.381826	0.564381	0.0872955
aldo-1	NC_003281.10;NC_003281.10;NC_003281.10	13563483;13564250;13564826	13564010;13564725;13564919	-;-;-	1098	42.4541	29.9992	27.9421	31.7675	42.8823	49.1342	48.7355	39.4255	40.1208	37.6524	39.5298	42.3444	39.329	44.5307	45.5451	48.9956	0.00723532	0.0297986	-0.377944	0.173071	0.335262	-0.134588
aldo-2	NC_003281.10;NC_003281.10;NC_003281.10;NC_003281.10;NC_003281.10;NC_003281.10;NC_003281.10;NC_003281.10	5874774;5874774;5875050;5875176;5876139;5876139;5876280;5876280	5874998;5874803;5875801;5875801;5876220;5876220;5876321;5876321	-;-;-;-;-;-;-;-	1101	374.238	327.224	326.723	322.77	321.269	330.228	304.326	310.892	387.914	341.613	365.752	313.662	304.319	288.951	301.887	303.155	0.0182613	0.0591745	0.16512	0.0028066	0.019795	0.253609
alfa-1	NC_003280.10;NC_003280.10;NC_003280.10;NC_003280.10;NC_003280.10;NC_003280.10;NC_003280.10;NC_003280.10;NC_003280.10;NC_003280.10;NC_003280.10;NC_003280.10;NC_003280.10;NC_003280.10;NC_003280.10;NC_003280.10;NC_003280.10;NC_003280.10	7658485;7658485;7659587;7659587;7659838;7659838;7660126;7660126;7660283;7660283;7660877;7660877;7661223;7661223;7661751;7661751;7662076;7662221	7658809;7658809;7659789;7659789;7660080;7660080;7660236;7660236;7660514;7660514;7661174;7661174;7661706;7661706;7662014;7662014;7662111;7662265	-;-;-;-;-;-;-;-;-;-;-;-;-;-;-;-;-;-	2241	12.4831	13.3613	14.6698	13.604	13.4156	13.3897	13.6097	14.4286	14.3556	15.5353	14.9428	18.6359	16.1351	16.4732	14.5615	16.8051	0.480717	0.623154	0.0569749	0.866635	0.928928	0.0195653
alg-1	NC_003284.9;NC_003284.9;NC_003284.9;NC_003284.9;NC_003284.9;NC_003284.9;NC_003284.9;NC_003284.9;NC_003284.9;NC_003284.9;NC_003284.9;NC_003284.9;NC_003284.9	13949489;13951262;13951291;13951603;13951603;13951922;13951922;13952146;13952146;13953664;13953664;13954669;13954669	13949522;13951500;13951500;13951775;13951775;13952092;13952092;13953608;13953608;13954616;13954616;13954707;13954707	+;+;+;+;+;+;+;+;+;+;+;+;+	3072	4.71209	4.90552	3.45539	4.54558	5.26424	5.43095	5.23275	4.65538	4.46336	5.15735	4.94508	6.98302	5.22015	5.40928	5.83419	6.48807	0.157308	0.282915	-0.155017	0.739882	0.848285	-0.054955
alg-2	NC_003280.10;NC_003280.10;NC_003280.10;NC_003280.10;NC_003280.10;NC_003280.10;NC_003280.10;NC_003280.10;NC_003280.10;NC_003280.10;NC_003280.10;NC_003280.10;NC_003280.10	873212;874160;874162;874860;874860;875103;875103;875735;875735;877028;877028;878438;878438	873266;874262;874262;875033;875033;875443;875443;876796;876796;877986;877986;878476;878476	+;+;+;+;+;+;+;+;+;+;+;+;+	2733	10.8454	10.2357	9.57889	13.1344	14.3717	15.5596	14.7308	15.5311	10.7713	10.2755	10.5038	12.8622	13.3328	15.9775	16.2907	15.7586	0.00158681	0.0100041	-0.384829	0.00325973	0.0218024	-0.436836
alg-3	NC_003282.8;NC_003282.8;NC_003282.8;NC_003282.8;NC_003282.8;NC_003282.8;NC_003282.8;NC_003282.8;NC_003282.8;NC_003282.8;NC_003282.8;NC_003282.8;NC_003282.8;NC_003282.8;NC_003282.8;NC_003282.8;NC_003282.8;NC_003282.8;NC_003282.8;NC_003282.8;NC_003282.8;NC_003282.8	11704365;11704365;11704694;11704703;11704910;11704910;11705128;11705128;11706065;11706065;11706328;11706328;11706886;11706886;11707193;11707193;11707362;11707362;11707906;11707906;11708078;11708078	11704419;11704419;11704860;11704860;11705082;11705082;11706012;11706012;11706281;11706281;11706835;11706835;11707148;11707148;11707317;11707317;11707859;11707859;11708030;11708030;11708169;11708169	+;+;+;+;+;+;+;+;+;+;+;+;+;+;+;+;+;+;+;+;+;+	3108	0.332679	0.211119	0.317039	0.364461	0.405652	0.371583	0.769663	0.371835	0.551458	0.539661	0.601032	0.500457	0.540281	0.363286	0.555564	0.392914	0.0793324	0.173538	-0.563764	0.189572	0.35615	0.263529
alg-4	NC_003281.10;NC_003281.10;NC_003281.10;NC_003281.10;NC_003281.10;NC_003281.10;NC_003281.10;NC_003281.10;NC_003281.10;NC_003281.10;NC_003281.10;NC_003281.10;NC_003281.10;NC_003281.10;NC_003281.10;NC_003281.10;NC_003281.10;NC_003281.10;NC_003281.10;NC_003281.10;NC_003281.10;NC_003281.10;NC_003281.10;NC_003281.10	9887301;9887301;9887439;9887439;9887611;9887611;9888156;9888156;9888326;9888326;9888638;9888638;9889195;9889195;9889456;9889456;9890398;9890398;9890617;9890617;9891118;9891277;9891277;9891277	9887392;9887392;9887563;9887563;9888108;9888108;9888280;9888280;9888588;9888588;9889145;9889145;9889411;9889411;9890349;9890349;9890570;9890570;9890789;9890780;9891230;9891331;9891331;9891331	-;-;-;-;-;-;-;-;-;-;-;-;-;-;-;-;-;-;-;-;-;-;-;-	3236	0.692293	0.642099	0.401384	0.494891	0.696796	0.490717	1.08665	0.53569	1.05929	1.1557	1.20545	1.05345	0.847554	0.872291	1.02665	0.748006	0.335099	0.482183	-0.265224	0.0219961	0.0819577	0.376746
alg-5	NC_003279.8;NC_003279.8;NC_003279.8;NC_003279.8;NC_003279.8;NC_003279.8;NC_003279.8;NC_003279.8;NC_003279.8	9989804;9989975;9990087;9990516;9991544;9991904;9993128;9993365;9993556	9989923;9990042;9990461;9991476;9991674;9992603;9993319;9993499;9993591	+;+;+;+;+;+;+;+;+	2718	12.057	13.1408	13.6031	14.335	18.1618	16.1234	16.8539	17.9642	12.7225	13.426	12.9369	13.1287	15.7746	17.6009	15.9142	16.1906	0.00274151	0.0147856	-0.303165	0.00214158	0.0163744	-0.302217
algn-1	NC_003281.10;NC_003281.10;NC_003281.10;NC_003281.10;NC_003281.10;NC_003281.10	6460127;6460206;6460475;6460712;6461169;6461369	6460161;6460361;6460664;6460839;6461321;6462182	+;+;+;+;+;+	1476	16.0146	16.5966	17.2207	16.3412	16.8864	17.7446	17.2764	18.3671	18.6733	17.3218	15.8571	20.5493	19.5679	18.326	18.0364	17.4336	0.865563	0.919248	-0.0121142	0.921782	0.959859	0.0109134
algn-10	NC_003279.8;NC_003279.8;NC_003279.8;NC_003279.8;NC_003279.8	9960499;9961362;9961529;9961753;9961914	9961318;9961480;9961704;9961857;9961971	-;-;-;-;-	1278	2.29231	2.89229	2.38313	2.87297	2.48526	2.58189	2.80764	2.48675	2.59159	3.29877	2.47193	3.07311	3.4162	2.36236	2.97582	2.55948	0.537389	0.670683	0.0876092	0.777027	0.873286	0.0487964
algn-11	NC_003281.10;NC_003281.10;NC_003281.10;NC_003281.10;NC_003281.10;NC_003281.10;NC_003281.10;NC_003281.10;NC_003281.10	7287957;7288272;7288604;7289137;7289295;7289623;7290030;7290204;7290436	7287992;7288553;7288877;7289247;7289371;7289917;7290158;7290299;7290548	-;-;-;-;-;-;-;-;-	1413	74.6591	77.2095	77.184	71.1265	77.6096	82.827	86.3734	84.2244	88.9404	87.6153	84.5701	86.5315	91.8625	78.9522	81.5959	82.9675	0.27288	0.417813	-0.067133	0.30513	0.489754	0.0759861
algn-12	NC_003283.11;NC_003283.11;NC_003283.11;NC_003283.11;NC_003283.11;NC_003283.11	8035112;8036290;8036633;8037057;8037983;8039011	8035249;8036422;8037010;8037160;8038461;8039257	+;+;+;+;+;+	1479	17.6328	19.0473	19.8355	18.9227	21.7374	21.9336	21.2848	21.8135	21.0158	20.1678	20.3198	19.9292	22.5747	21.608	20.9259	22.8831	0.095302	0.197265	-0.126519	0.235892	0.411029	-0.0882126
algn-13	NC_003283.11;NC_003283.11;NC_003283.11	13961324;13961645;13961902	13961599;13961854;13961955	-;-;-	540	12.9778	13.6092	14.1002	11.3564	12.1228	10.8461	12.8465	12.2165	11.3662	12.4242	10.7848	9.76938	11.2983	11.6364	10.2808	12.1956	0.123793	0.23832	0.190138	0.902513	0.94988	-0.0141782
algn-14	NC_003282.8;NC_003282.8;NC_003282.8;NC_003282.8;NC_003282.8;NC_003282.8;NC_003282.8	3801993;3801993;3802880;3802880;3803071;3803247;3803247	3802278;3802278;3803028;3803202;3803202;3803372;3803372	-;-;-;-;-;-;-	735	14.6146	14.0456	14.5945	13.3389	17.1533	16.8069	17.6398	18.2128	12.4472	14.1545	14.053	16.8592	16.0304	14.9277	14.5415	13.5587	0.0205278	0.0645112	-0.229309	0.967793	0.983011	-0.00538795
algn-2	NC_003280.10;NC_003280.10;NC_003280.10;NC_003280.10	5375268;5375845;5376431;5376627	5375427;5376378;5376579;5376986	+;+;+;+	1203	20.2935	19.1811	19.7324	18.4911	18.6225	17.8628	18.3733	17.9521	20.2925	17.1077	18.9075	16.5282	19.2161	19.261	18.205	19.2508	0.028048	0.0813657	0.167085	0.632478	0.773035	-0.0397656
algn-3	NC_003280.10;NC_003280.10;NC_003280.10;NC_003280.10;NC_003280.10;NC_003280.10;NC_003280.10;NC_003280.10;NC_003280.10;NC_003280.10;NC_003280.10;NC_003280.10;NC_003280.10;NC_003280.10;NC_003280.10	14127851;14127851;14128304;14128304;14129119;14129119;14130470;14130470;14130620;14130620;14131202;14131202;14131360;14131360;14132694	14128141;14128141;14128411;14128411;14129755;14129755;14130555;14130555;14130749;14130749;14131312;14131312;14131745;14131771;14132823	-;-;-;-;-;-;-;-;-;-;-;-;-;-;-	1905	74.2833	75.4437	81.0197	82.5595	99.7566	88.099	84.3078	88.1533	78.0673	80.4784	74.1781	78.9413	78.9501	87.9645	93.061	94.2326	0.120821	0.234264	-0.126611	0.0705296	0.183056	-0.160395
algn-5	NC_003283.11;NC_003283.11;NC_003283.11;NC_003283.11;NC_003283.11;NC_003283.11;NC_003283.11;NC_003283.11;NC_003283.11;NC_003283.11;NC_003283.11	4195616;4195761;4196011;4197021;4197035;4197242;4197242;4198225;4198225;4199060;4199060	4195710;4195944;4196203;4197192;4197192;4197395;4197395;4198413;4198413;4199092;4199092	+;+;+;+;+;+;+;+;+;+;+	1020	16.1628	14.3668	14.9735	15.8347	18.4931	16.4578	15.5253	16.0509	16.667	16.3994	16.1592	14.0801	14.9811	18.1444	19.5426	18.3006	0.622525	0.742219	-0.0439105	0.174001	0.336434	-0.146114
algn-6	NC_003280.10;NC_003280.10;NC_003280.10;NC_003280.10;NC_003280.10	8040010;8040140;8040492;8040769;8041213	8040084;8040447;8040716;8041167;8041717	+;+;+;+;+	1512	11.5873	11.6303	10.5455	11.4184	11.7058	12.0573	12.451	13.8216	12.6835	13.4616	11.9185	15.4393	13.438	13.2793	12.692	14.0475	0.357286	0.504709	-0.0748777	0.781073	0.876294	0.0322518
algn-7	NC_003283.11;NC_003283.11;NC_003283.11;NC_003283.11;NC_003283.11;NC_003283.11	19927881;19928719;19930648;19930944;19932610;19934191	19928052;19929050;19930829;19931096;19932886;19934319	-;-;-;-;-;-	1245	1.70713	2.16084	2.55423	2.69813	2.33692	2.25278	2.30565	1.97251	2.56727	2.98569	2.69191	1.93647	2.11304	2.79957	2.28225	2.29452	0.495801	0.635411	0.124669	0.49101	0.659787	0.112897
algn-8	NC_003280.10;NC_003280.10;NC_003280.10;NC_003280.10;NC_003280.10;NC_003280.10;NC_003280.10;NC_003280.10;NC_003280.10;NC_003280.10;NC_003280.10;NC_003280.10;NC_003280.10;NC_003280.10;NC_003280.10;NC_003280.10;NC_003280.10	9882848;9883064;9883205;9884049;9884201;9884480;9884651;9884802;9885106;9885309;9885482;9886021;9886025;9886161;9886161;9886346;9886346	9883015;9883156;9883834;9884151;9884343;9884601;9884756;9885055;9885238;9885524;9885524;9886117;9886117;9886303;9886303;9886438;9886438	-;-;-;-;-;-;-;-;-;-;-;-;-;-;-;-;-	2301	1.99713	1.92009	2.06329	2.12191	2.29705	2.22271	2.12078	2.53214	2.25472	2.3838	2.12507	2.59124	2.82177	2.45349	2.05175	2.33136	0.403266	0.551039	-0.103861	0.929843	0.96394	-0.0126893
algn-9	NC_003280.10;NC_003280.10;NC_003280.10;NC_003280.10;NC_003280.10;NC_003280.10	10584344;10585067;10586128;10586384;10586972;10587577	10584423;10585606;10586329;10586914;10587274;10587732	+;+;+;+;+;+	1812	6.84746	7.49584	7.81087	7.79263	7.66704	7.70511	7.76248	7.02889	8.155	7.66784	7.73182	8.02604	8.44849	8.68305	7.43038	8.35203	0.471096	0.613996	0.0660415	0.717156	0.83289	-0.0341371
alh-1	NC_003281.10;NC_003281.10;NC_003281.10;NC_003281.10;NC_003281.10;NC_003281.10;NC_003281.10;NC_003281.10;NC_003281.10;NC_003281.10	5077766;5078571;5078747;5078789;5079285;5079285;5079609;5079609;5080417;5080417	5077858;5078699;5078943;5078943;5079562;5079562;5080355;5080355;5080505;5080505	+;+;+;+;+;+;+;+;+;+	1533	231.719	214.867	220.088	198.677	161.589	174.884	171.677	164.529	240.677	220.182	205.036	168.715	169.946	169.513	164.818	159.262	1.11445e-05	0.000300399	0.436668	0.00203774	0.0158967	0.348553
alh-10	NC_003284.9;NC_003284.9;NC_003284.9;NC_003284.9;NC_003284.9;NC_003284.9;NC_003284.9;NC_003284.9;NC_003284.9	7140573;7141037;7141212;7141370;7141566;7141944;7142334;7142556;7143345	7140701;7141165;7141322;7141525;7141674;7142290;7142511;7142684;7143577	-;-;-;-;-;-;-;-;-	1521	20.1483	23.1373	24.8238	22.9071	26.8757	29.0971	28.1832	29.1258	17.8163	15.1254	18.6028	16.541	29.7346	36.4713	31.5567	27.1401	0.0132481	0.0468112	-0.239178	8.65599e-06	0.000420858	-0.853385
alh-11	NC_003281.10;NC_003281.10;NC_003281.10;NC_003281.10;NC_003281.10;NC_003281.10;NC_003281.10;NC_003281.10;NC_003281.10;NC_003281.10;NC_003281.10;NC_003281.10;NC_003281.10	774393;774393;774574;774574;774700;774700;774986;774986;775962;775962;776861;776861;777589	774523;774523;774650;774650;774937;774937;775651;775651;776222;776222;777005;776999;778134	-;-;-;-;-;-;-;-;-;-;-;-;-	2064	16.8654	17.0715	14.6041	17.174	15.5411	14.9176	16.0749	16.1792	15.0593	17.1091	17.8746	18.2684	16.8543	15.6145	15.8844	16.672	0.0547926	0.132482	0.139536	0.309043	0.494204	0.0979597
alh-12	NC_003281.10;NC_003281.10;NC_003281.10;NC_003281.10;NC_003281.10;NC_003281.10;NC_003281.10	7454089;7454089;7454386;7454386;7454586;7454586;7455693	7454197;7454197;7454531;7454531;7455619;7455623;7455903	+;+;+;+;+;+;+	1504	38.7088	33.6077	25.9085	26.724	19.7317	22.8168	22.0125	20.0422	29.9063	28.2117	36.859	21.9851	26.3863	21.3794	24.7489	18.7909	8.87851e-05	0.00127863	0.629645	0.0248069	0.0892623	0.3717
alh-13	NC_003284.9;NC_003284.9;NC_003284.9;NC_003284.9;NC_003284.9;NC_003284.9;NC_003284.9;NC_003284.9;NC_003284.9;NC_003284.9;NC_003284.9;NC_003284.9;NC_003284.9;NC_003284.9;NC_003284.9;NC_003284.9;NC_003284.9;NC_003284.9	12782411;12782411;12782528;12782528;12783392;12783398;12784418;12784418;12784705;12784705;12785075;12785075;12785523;12785523;12786121;12786121;12786689;12786689	12782482;12782482;12782634;12782634;12783548;12783548;12784539;12784539;12784957;12784957;12785450;12785450;12786070;12786070;12786583;12786583;12786999;12786999	+;+;+;+;+;+;+;+;+;+;+;+;+;+;+;+;+;+	2409	5.4605	4.01303	2.89111	3.92385	1.51975	1.5923	1.8271	1.73901	5.68214	5.56059	7.25254	5.52048	2.48615	2.93446	4.07378	2.93291	3.63313e-06	0.000142817	1.35074	9.79496e-05	0.00209229	0.966971
alh-3	NC_003282.8;NC_003282.8;NC_003282.8;NC_003282.8;NC_003282.8;NC_003282.8;NC_003282.8	11022605;11022863;11023141;11023379;11024029;11024838;11025480	11022731;11023094;11023327;11023984;11024755;11025429;11025735	+;+;+;+;+;+;+	2727	58.5379	50.1682	38.0878	42.505	32.114	37.1014	38.7896	31.6691	51.6987	49.7866	58.0642	41.3524	33.939	30.0901	36.7007	33.3858	0.00067616	0.00545554	0.506885	5.35885e-05	0.00138712	0.600418
alh-4	NC_003283.11;NC_003283.11;NC_003283.11;NC_003283.11;NC_003283.11;NC_003283.11;NC_003283.11;NC_003283.11;NC_003283.11;NC_003283.11;NC_003283.11;NC_003283.11;NC_003283.11;NC_003283.11;NC_003283.11;NC_003283.11;NC_003283.11;NC_003283.11;NC_003283.11;NC_003283.11;NC_003283.11;NC_003283.11;NC_003283.11	6427310;6427648;6428019;6428046;6428046;6428230;6428230;6428230;6428407;6428407;6428407;6428782;6428782;6428782;6429041;6429041;6429041;6429224;6429224;6429224;6429754;6429754;6429754	6427333;6427671;6428184;6428184;6428184;6428359;6428359;6428359;6428723;6428723;6428723;6428879;6428879;6428879;6429173;6429173;6429173;6429705;6429705;6429705;6429912;6429912;6429912	-;-;-;-;-;-;-;-;-;-;-;-;-;-;-;-;-;-;-;-;-;-;-	1533	42.2295	50.1213	41.1368	46.2709	51.3695	62.595	56.6274	50.8696	38.738	35.9281	38.2224	41.7518	51.1536	45.6486	48.9606	42.5039	0.0155459	0.05273	-0.228193	0.0180857	0.0712896	-0.257157
alh-5	NC_003283.11;NC_003283.11;NC_003283.11;NC_003283.11;NC_003283.11;NC_003283.11	1996171;1996336;1996711;1998635;1998826;1999420	1996286;1996658;1996808;1998767;1999310;1999578	-;-;-;-;-;-	1314	4.8306	6.15876	5.82869	5.70742	9.70558	9.52668	11.3598	6.26643	8.53122	8.00374	5.97916	9.60794	10.7772	6.36988	10.4461	9.69188	0.00229371	0.0130583	-0.631778	0.381185	0.563742	-0.179999
alh-6	NC_003280.10;NC_003280.10;NC_003280.10;NC_003280.10;NC_003280.10;NC_003280.10;NC_003280.10;NC_003280.10;NC_003280.10;NC_003280.10;NC_003280.10;NC_003280.10;NC_003280.10;NC_003280.10;NC_003280.10;NC_003280.10;NC_003280.10;NC_003280.10;NC_003280.10;NC_003280.10;NC_003280.10;NC_003280.10;NC_003280.10	1306385;1306385;1307106;1307170;1307170;1307467;1307557;1307557;1307557;1307557;1308745;1308745;1308745;1308745;1309107;1309107;1309107;1309287;1309287;1309287;1309575;1309575;1309575	1306601;1306601;1307507;1307507;1307507;1307514;1308015;1308015;1308015;1308015;1309057;1309057;1309002;1309057;1309222;1309222;1309222;1309358;1309358;1309358;1309751;1309751;1309751	-;-;-;-;-;-;-;-;-;-;-;-;-;-;-;-;-;-;-;-;-;-;-	1763	18.0995	16.9963	17.9105	19.5855	21.4263	21.4183	21.6552	19.2829	20.941	17.4075	17.6386	18.9318	23.0496	25.4366	24.448	24.763	0.0946222	0.196196	-0.131685	0.00164301	0.0137486	-0.358804
alh-7	NC_003280.10;NC_003280.10;NC_003280.10;NC_003280.10;NC_003280.10;NC_003280.10	13487505;13487505;13487984;13487984;13489764;13491598	13487933;13487933;13488178;13488172;13490444;13491774	-;-;-;-;-;-	1482	26.4732	24.4694	21.9713	22.2975	27.8774	30.0854	28.828	26.6919	23.3644	22.6811	22.0952	17.9384	23.4166	28.8352	25.4997	23.9403	0.018643	0.0601163	-0.182447	0.0374074	0.118483	-0.222932
alh-8	NC_003280.10;NC_003280.10;NC_003280.10;NC_003280.10;NC_003280.10;NC_003280.10;NC_003280.10;NC_003280.10;NC_003280.10;NC_003280.10	11729079;11729079;11729266;11729266;11729377;11729377;11729597;11729607;11730173;11730677	11729105;11729105;11729322;11729322;11729549;11729549;11729681;11730114;11730622;11731033	+;+;+;+;+;+;+;+;+;+	1582	349.721	316.866	268.79	288.149	246.44	281.407	290.985	239.119	324.96	310.043	347.777	272.641	220.708	201.329	219.398	228.02	0.00437219	0.0205875	0.280758	1.41504e-05	0.000585001	0.54937
alh-9	NC_003281.10;NC_003281.10;NC_003281.10;NC_003281.10	5857209;5857465;5857971;5858745	5857415;5857922;5858696;5858949	+;+;+;+	1596	58.7383	53.9946	64.2788	57.8683	65.7485	67.0113	59.7728	72.7418	61.3279	62.2315	70.4668	66.068	96.9886	114.377	98.0136	91.6129	0.262051	0.405384	-0.100474	4.39042e-05	0.00119282	-0.600618
alkb-1	NC_003280.10;NC_003280.10;NC_003280.10;NC_003280.10;NC_003280.10;NC_003280.10;NC_003280.10	1412528;1413628;1413799;1414434;1416016;1416459;1419729	1412657;1413753;1413888;1414608;1416139;1416556;1420065	+;+;+;+;+;+;+	1080	23.9078	24.8489	24.7168	24.8466	21.2373	21.7304	22.9687	24.2546	23.8904	23.4213	23.986	19.1307	21.8451	19.9546	21.4724	22.7961	0.0162469	0.0546445	0.198884	0.306584	0.4915	0.0894771
alkb-7	NC_003280.10;NC_003280.10;NC_003280.10;NC_003280.10;NC_003280.10	12786382;12786632;12787039;12787684;12788034	12786562;12786759;12787212;12787777;12788140	-;-;-;-;-	684	14.2347	17.4911	16.8286	16.3036	17.7942	20.2309	16.8217	14.4317	18.082	16.2372	16.1049	11.9196	15.7527	17.6556	15.5299	16.7057	0.871779	0.92352	-0.0195838	0.617512	0.760492	-0.0603086
alkb-8	NC_003281.10;NC_003281.10;NC_003281.10;NC_003281.10;NC_003281.10;NC_003281.10;NC_003281.10	3709363;3709892;3710073;3710367;3711010;3711316;3712124	3709366;3710025;3710313;3710483;3711262;3711584;3712881	+;+;+;+;+;+;+	1776	44.5374	47.0813	48.1304	47.5496	46.5525	41.5476	45.0945	44.0992	46.5833	49.7473	49.1255	39.0023	46.8019	45.4147	44.3414	45.6886	0.0340141	0.0936932	0.15413	0.620108	0.762913	0.0362534
allo-1	NC_003282.8;NC_003282.8;NC_003282.8;NC_003282.8;NC_003282.8;NC_003282.8;NC_003282.8;NC_003282.8	10695435;10695470;10695737;10695737;10696476;10696476;10697008;10697008	10695581;10695574;10696419;10696419;10696793;10696793;10697068;10697068	-;-;-;-;-;-;-;-	1209	190.05	191.764	176.933	185.657	251.64	247.116	289.784	268.523	215.233	220.584	222.151	179.3	223.869	246.552	222.311	259.913	1.06018e-05	0.000288718	-0.432802	0.0528935	0.149995	-0.167037
alp-1	NC_003282.8;NC_003282.8;NC_003282.8;NC_003282.8;NC_003282.8;NC_003282.8;NC_003282.8;NC_003282.8;NC_003282.8;NC_003282.8;NC_003282.8;NC_003282.8;NC_003282.8;NC_003282.8;NC_003282.8;NC_003282.8;NC_003282.8;NC_003282.8;NC_003282.8;NC_003282.8;NC_003282.8;NC_003282.8;NC_003282.8;NC_003282.8;NC_003282.8;NC_003282.8;NC_003282.8;NC_003282.8;NC_003282.8;NC_003282.8;NC_003282.8;NC_003282.8;NC_003282.8;NC_…	8852514;8852514;8852514;8852514;8853119;8853119;8853119;8853119;8854546;8854660;8854660;8854660;8854660;8854660;8854899;8854899;8854899;8854899;8854899;8856475;8856475;8856475;8856475;8856475;8856719;8856719;8856719;8856719;8856719;8856876;8856876;8856876;8856876;8856876;8857003;8857003;8857003;8857003;8857003;8857219;8857219;8857219;8857219;8857219;8857605;8859482;8859482;8860008;8860008;8860082…	8852612;8852612;8852612;8852612;8853264;8853264;8853264;8853264;8854577;8854768;8854768;8854768;8854768;8854768;8855056;8855056;8855056;8855056;8855056;8856645;8856645;8856645;8856645;8856645;8856822;8856822;8856822;8856822;8856822;8856951;8856951;8856951;8856951;8856951;8857173;8857173;8857173;8857173;8857173;8857445;8857445;8857445;8857445;8857445;8859350;8859881;8859881;8860198;8860198;8860198…	+;+;+;+;+;+;+;+;+;+;+;+;+;+;+;+;+;+;+;+;+;+;+;+;+;+;+;+;+;+;+;+;+;+;+;+;+;+;+;+;+;+;+;+;+;+;+;+;+;+;+;+;+;+;+;+;+;+;+;+;+;+;+;+;+;+;+	4324	23.0554	20.0054	14.5481	16.0929	19.3112	19.7977	20.4469	19.0316	17.6334	20.0082	19.7708	17.863	12.181	15.4006	15.6193	17.4494	0.813091	0.884112	-0.025812	0.00994026	0.0472077	0.333352
alr-1	NC_003284.9;NC_003284.9;NC_003284.9;NC_003284.9;NC_003284.9;NC_003284.9	11122597;11123099;11123972;11125022;11125262;11125430	11123021;11123276;11124017;11125208;11125385;11125558	-;-;-;-;-;-	1089	3.56049	3.79595	2.63222	3.13844	3.13923	3.10574	3.18509	3.00677	3.46674	3.05957	4.56584	3.73739	3.28952	3.29077	3.412	3.64447	0.306775	0.453891	0.146123	0.352114	0.535181	0.142924
alx-1	NC_003281.10;NC_003281.10;NC_003281.10;NC_003281.10;NC_003281.10;NC_003281.10;NC_003281.10;NC_003281.10;NC_003281.10;NC_003281.10;NC_003281.10;NC_003281.10;NC_003281.10;NC_003281.10;NC_003281.10;NC_003281.10;NC_003281.10;NC_003281.10;NC_003281.10;NC_003281.10;NC_003281.10;NC_003281.10;NC_003281.10;NC_003281.10;NC_003281.10;NC_003281.10;NC_003281.10;NC_003281.10;NC_003281.10;NC_003281.10;NC_003281…	9957358;9957358;9957358;9957358;9957623;9957623;9957623;9957623;9959047;9959047;9959047;9959047;9959652;9959652;9959652;9959822;9959822;9959822;9961384;9961384;9961548;9961548;9961548;9961548;9962087;9962087;9962087;9962762;9962762;9962762;9962762	9957572;9957572;9957572;9957572;9958379;9958379;9958379;9958379;9959149;9959149;9959149;9959149;9959775;9959775;9959775;9960786;9960786;9960786;9961446;9961446;9961664;9961664;9961664;9961664;9962194;9962194;9962194;9962958;9962958;9962958;9962958	+;+;+;+;+;+;+;+;+;+;+;+;+;+;+;+;+;+;+;+;+;+;+;+;+;+;+;+;+;+;+	2649	40.5611	41.9026	40.2661	41.3162	57.9824	57.4076	60.1866	60.8224	44.9322	44.861	46.8319	48.7158	54.4941	56.2907	53.5077	59.1638	2.01178e-06	9.25839e-05	-0.453542	0.00777215	0.0400102	-0.244264
aly-1	NC_003282.8;NC_003282.8	9108946;9109197	9109147;9109666	+;+	672	46.5011	46.2825	36.8909	43.5649	51.8825	55.5466	51.9003	59.8683	52.354	51.5039	53.1427	53.6605	58.6385	60.3411	56.6262	58.8328	0.00536188	0.024072	-0.269697	0.0980107	0.230626	-0.129512
aly-2	NC_003282.8;NC_003282.8;NC_003282.8	9147475;9147751;9148239	9147700;9147962;9148484	+;+;+	684	899.052	927.222	1077.95	978.017	1054.75	983.324	963.07	1022.75	1026.14	1002.1	906.091	1179.2	1052.61	954.261	982.953	1004	0.762457	0.846847	0.0245354	0.502209	0.668484	0.0713229
aly-3	NC_003282.8;NC_003282.8;NC_003282.8;NC_003282.8;NC_003282.8;NC_003282.8;NC_003282.8;NC_003282.8;NC_003282.8	12123314;12123314;12123572;12123572;12123739;12123739;12124247;12124424;12124424	12123521;12123521;12123691;12123691;12124373;12123830;12124373;12124599;12124599	+;+;+;+;+;+;+;+;+	1139	118.037	125.144	132.283	131.172	134.83	123.683	113.662	134.84	137.198	129.786	130.022	117.544	132.07	121.219	123.657	123.316	0.371635	0.519369	0.0736012	0.334223	0.518179	0.0616982
ama-1	NC_003282.8;NC_003282.8;NC_003282.8;NC_003282.8;NC_003282.8;NC_003282.8;NC_003282.8;NC_003282.8;NC_003282.8;NC_003282.8;NC_003282.8;NC_003282.8	4248188;4248322;4248529;4249342;4250379;4250991;4252070;4252874;4254069;4256060;4256688;4257681	4248271;4248431;4248857;4250062;4250684;4251771;4252483;4253614;4255657;4256267;4256873;4257782	+;+;+;+;+;+;+;+;+;+;+;+	5571	34.083	35.032	34.273	41.1285	46.5369	44.9808	46.786	43.5283	31.2807	38.2076	36.0014	35.5351	42.334	47.6327	44.0276	48.2794	0.00421438	0.0200951	-0.256535	0.0021384	0.0163619	-0.345776
aman-1	NC_003284.9;NC_003284.9;NC_003284.9;NC_003284.9;NC_003284.9;NC_003284.9;NC_003284.9;NC_003284.9;NC_003284.9;NC_003284.9;NC_003284.9;NC_003284.9;NC_003284.9;NC_003284.9;NC_003284.9;NC_003284.9;NC_003284.9;NC_003284.9;NC_003284.9;NC_003284.9;NC_003284.9	4733100;4733898;4734062;4734197;4734522;4734671;4734827;4735339;4735504;4735851;4735971;4736116;4736637;4736869;4737127;4737293;4737450;4737664;4737989;4738283;4738408	4733171;4734006;4734143;4734383;4734620;4734779;4734993;4735455;4735808;4735920;4736071;4736245;4736822;4737075;4737251;4737394;4737615;4737786;4738234;4738361;4738493	+;+;+;+;+;+;+;+;+;+;+;+;+;+;+;+;+;+;+;+;+	2868	3.92564	3.75208	2.85787	3.60912	2.22335	3.3149	2.58562	1.88044	2.66499	2.41041	2.93097	2.60321	1.46373	1.50628	1.66137	1.58152	0.0045695	0.0212215	0.567509	2.84774e-05	0.000902411	0.793296
aman-2	NC_003283.11;NC_003283.11;NC_003283.11;NC_003283.11;NC_003283.11;NC_003283.11;NC_003283.11;NC_003283.11;NC_003283.11;NC_003283.11;NC_003283.11	11927832;11928166;11929947;11930290;11930518;11931440;11931709;11932101;11932251;11932747;11933117	11928114;11928916;11930238;11930467;11930896;11931660;11932053;11932203;11932704;11933067;11933227	-;-;-;-;-;-;-;-;-;-;-	3438	55.9221	59.3557	59.7251	64.0266	71.9326	73.3976	68.9176	70.254	55.7338	59.8817	57.754	63.8252	74.289	75.3358	72.6528	73.1522	0.017499	0.057474	-0.176526	0.00380563	0.0243081	-0.29026
aman-3	NC_003279.8;NC_003279.8;NC_003279.8;NC_003279.8;NC_003279.8;NC_003279.8;NC_003279.8;NC_003279.8;NC_003279.8;NC_003279.8;NC_003279.8;NC_003279.8;NC_003279.8;NC_003279.8;NC_003279.8;NC_003279.8;NC_003279.8;NC_003279.8;NC_003279.8;NC_003279.8	5324511;5325556;5325739;5325943;5326111;5326416;5326596;5326718;5327097;5327226;5327405;5327629;5327861;5328259;5328430;5328569;5328725;5328873;5329405;5329942	5324554;5325685;5325894;5326060;5326279;5326543;5326673;5326991;5327183;5327315;5327582;5327767;5328189;5328386;5328520;5328679;5328830;5329092;5329864;5330100	+;+;+;+;+;+;+;+;+;+;+;+;+;+;+;+;+;+;+;+	3195	3.76658	2.97787	2.63547	3.24584	6.28334	6.17717	6.31907	6.09631	3.05917	2.62483	2.63959	2.75464	6.19296	6.8835	6.15003	6.30655	1.17717e-06	6.56036e-05	-0.909179	1.35131e-07	4.84556e-05	-1.17985
ampd-1	NC_003280.10;NC_003280.10;NC_003280.10;NC_003280.10;NC_003280.10;NC_003280.10;NC_003280.10;NC_003280.10;NC_003280.10;NC_003280.10;NC_003280.10;NC_003280.10;NC_003280.10;NC_003280.10;NC_003280.10;NC_003280.10;NC_003280.10;NC_003280.10;NC_003280.10;NC_003280.10;NC_003280.10;NC_003280.10;NC_003280.10;NC_003280.10;NC_003280.10;NC_003280.10;NC_003280.10;NC_003280.10;NC_003280.10;NC_003280.10;NC_003280…	5203327;5203327;5203327;5203463;5203463;5203463;5203695;5203871;5204026;5204311;5204487;5204670;5204788;5204788;5204788;5204788;5204888;5204888;5204888;5204888;5205040;5205444;5206578;5206578;5206578;5206578;5206755;5206755;5206755;5206755;5207313;5207313;5207667;5207667;5207667;5207667;5207825;5207825;5207825;5207825;5207990;5207990;5207990;5207990;5208660;5208660;5208660;5208660;5208929;5208929…	5203416;5203416;5203416;5203508;5203508;5203508;5203727;5203978;5204261;5204442;5204563;5204705;5204840;5204840;5204840;5204840;5204991;5204991;5204991;5204991;5205075;5205632;5206700;5206700;5206700;5206700;5206984;5206984;5206984;5206984;5207354;5207354;5207776;5207776;5207776;5207776;5207943;5207943;5207943;5207943;5208610;5208610;5208610;5208610;5208837;5208837;5208837;5208837;5209447;5209447…	+;+;+;+;+;+;+;+;+;+;+;+;+;+;+;+;+;+;+;+;+;+;+;+;+;+;+;+;+;+;+;+;+;+;+;+;+;+;+;+;+;+;+;+;+;+;+;+;+;+;+;+;+;+;+;+	3244	9.13698	7.5446	6.57889	6.87526	8.68473	8.78569	10.7439	7.63702	10.3026	11.3189	11.2711	9.86522	9.17069	8.8603	8.988	9.29005	0.129024	0.245625	-0.180661	0.0040949	0.0253544	0.257213
amph-1	NC_003282.8;NC_003282.8;NC_003282.8;NC_003282.8;NC_003282.8;NC_003282.8;NC_003282.8;NC_003282.8;NC_003282.8;NC_003282.8;NC_003282.8;NC_003282.8	9644687;9645345;9645494;9645877;9646019;9646556;9646703;9646946;9647075;9647224;9647476;9647635	9645001;9645410;9645592;9645969;9646174;9646654;9646789;9647026;9647176;9647340;9647589;9647691	-;-;-;-;-;-;-;-;-;-;-;-	1386	22.8361	21.4301	18.355	19.5442	25.4525	26.8573	24.6805	26.7341	24.4647	24.203	24.3391	28.3178	29.1375	27.4853	28.3698	29.6578	0.00272892	0.0147389	-0.266381	0.136119	0.285186	-0.149661
amt-1	NC_003284.9;NC_003284.9;NC_003284.9;NC_003284.9;NC_003284.9;NC_003284.9;NC_003284.9;NC_003284.9;NC_003284.9	4571468;4571640;4572029;4572179;4572366;4572738;4572949;4573430;4573675	4571594;4571963;4572123;4572319;4572694;4572903;4573035;4573628;4573811	+;+;+;+;+;+;+;+;+	1605	0.178949	0.109019	0.111623	0	0	0	0.119233	0.0300016	0.158737	0.0564879	0.102694	0.0323036	0.174371	0.825831	0.081708	0.353256	NA	NA	NA	NA	NA	NA
amt-2	NC_003282.8;NC_003282.8;NC_003282.8;NC_003282.8;NC_003282.8;NC_003282.8;NC_003282.8;NC_003282.8;NC_003282.8;NC_003282.8	13042412;13043121;13043299;13044964;13045181;13045791;13046193;13046360;13046530;13046708	13042646;13043251;13043368;13045112;13045424;13045984;13046315;13046479;13046660;13046858	+;+;+;+;+;+;+;+;+;+	1548	0.259753	0.0565166	0.0578668	0.227094	0.234937	0.186511	0.278153	0.124425	0.119696	0.263556	0.319427	0.184212	0.307346	0.2537	0.268269	0.38035	NA	NA	NA	NA	NA	NA
amt-3	NC_003280.10;NC_003280.10;NC_003280.10;NC_003280.10;NC_003280.10;NC_003280.10;NC_003280.10;NC_003280.10;NC_003280.10;NC_003280.10;NC_003280.10	8363416;8363776;8364031;8364220;8364395;8364579;8364751;8366721;8367458;8367796;8369032	8363614;8363980;8364168;8364347;8364525;8364704;8364944;8367209;8367748;8367906;8369083	-;-;-;-;-;-;-;-;-;-;-	2064	0.80709	0.74178	0.607601	0.719131	0.963242	1.17902	1.15897	1.24814	0.852836	0.724778	1.06476	0.803835	1.19323	1.64113	1.27075	1.35236	0.00452327	0.0210661	-0.592637	0.00326878	0.0218504	-0.645723
amt-4	NC_003284.9;NC_003284.9;NC_003284.9;NC_003284.9;NC_003284.9;NC_003284.9;NC_003284.9;NC_003284.9;NC_003284.9;NC_003284.9	4565309;4565490;4565640;4566765;4566921;4567062;4567469;4568434;4568649;4568983	4565432;4565579;4565766;4566874;4567015;4567202;4567797;4568599;4568931;4569251	+;+;+;+;+;+;+;+;+;+	1734	12.489	6.77348	4.9335	4.03216	3.0202	3.71068	2.78666	2.04107	17.0704	14.8099	17.3633	7.38541	5.19705	3.42562	5.36968	3.67218	0.00346277	0.0175064	1.34061	3.61655e-05	0.00105865	1.68622
amx-1	NC_003281.10;NC_003281.10;NC_003281.10;NC_003281.10;NC_003281.10;NC_003281.10;NC_003281.10;NC_003281.10	3822430;3822505;3823004;3823599;3824196;3824503;3825002;3825723	3822454;3822575;3823291;3824009;3824456;3824890;3825633;3826121	+;+;+;+;+;+;+;+	2475	8.657	8.08598	7.51006	9.10615	10.8052	9.97396	10.274	11.2453	7.86078	8.08642	9.168	9.42155	10.8102	12.1389	11.0212	12.1413	0.00553965	0.0245942	-0.269761	0.00307221	0.0210389	-0.38971
amx-2	NC_003279.8;NC_003279.8;NC_003279.8;NC_003279.8;NC_003279.8;NC_003279.8;NC_003279.8;NC_003279.8;NC_003279.8;NC_003279.8;NC_003279.8;NC_003279.8;NC_003279.8;NC_003279.8;NC_003279.8	12759756;12759960;12760238;12760376;12760845;12761183;12761810;12762138;12762659;12763123;12763459;12763740;12763990;12764302;12764823	12759839;12760024;12760330;12760505;12760915;12761527;12761964;12762279;12762817;12763260;12763666;12763893;12764113;12764482;12764948	-;-;-;-;-;-;-;-;-;-;-;-;-;-;-	2175	3.59181	3.13749	2.47111	2.58605	2.5416	3.62203	3.89337	3.09948	3.53541	3.24095	3.43542	2.95589	3.37126	2.48277	3.33632	2.98777	0.559113	0.689006	-0.0920353	0.304942	0.489754	0.13262
amx-3	NC_003283.11;NC_003283.11;NC_003283.11;NC_003283.11;NC_003283.11;NC_003283.11;NC_003283.11;NC_003283.11;NC_003283.11;NC_003283.11;NC_003283.11	20898970;20898970;20899163;20899163;20900518;20900518;20901028;20901028;20901296;20901296;20903439	20899090;20899090;20899419;20899419;20900964;20900964;20901247;20901247;20901600;20901348;20903441	-;-;-;-;-;-;-;-;-;-;-	1353	0.59438	0.905268	0.562758	0.505213	0.465915	0.670661	0.353601	0.284716	0.582026	0.569576	0.852749	0.689765	0.496436	0.435397	0.613867	0.41905	NA	NA	NA	NA	NA	NA
anat-1	NC_003282.8;NC_003282.8;NC_003282.8;NC_003282.8;NC_003282.8;NC_003282.8;NC_003282.8;NC_003282.8;NC_003282.8;NC_003282.8;NC_003282.8;NC_003282.8	6770833;6771668;6778153;6778155;6778347;6778347;6778672;6778672;6778794;6778794;6779357;6779357	6770914;6771748;6778288;6778288;6778620;6778620;6778745;6778745;6778890;6778890;6779470;6779470	+;+;+;+;+;+;+;+;+;+;+;+	858	43.4501	41.4496	40.4301	40.5852	35.5205	38.3133	35.8817	35.9461	45.3236	42.3993	40.9499	53.0257	39.3704	38.9639	39.5869	34.5909	0.000967208	0.00702689	0.260437	0.0308047	0.103267	0.282864
anc-1	NC_003279.8;NC_003279.8;NC_003279.8;NC_003279.8;NC_003279.8;NC_003279.8;NC_003279.8;NC_003279.8;NC_003279.8;NC_003279.8;NC_003279.8;NC_003279.8;NC_003279.8;NC_003279.8;NC_003279.8;NC_003279.8;NC_003279.8;NC_003279.8;NC_003279.8;NC_003279.8;NC_003279.8;NC_003279.8;NC_003279.8;NC_003279.8;NC_003279.8;NC_003279.8;NC_003279.8;NC_003279.8;NC_003279.8;NC_003279.8;NC_003279.8;NC_003279.8;NC_003279.8;NC_…	4318033;4321095;4321662;4321662;4322367;4322367;4323897;4323897;4324695;4324695;4325616;4325616;4326296;4326296;4326894;4326894;4327306;4327306;4329622;4329622;4330076;4330076;4333027;4333027;4333111;4334694;4334694;4334694;4334884;4334884;4334884;4335093;4335093;4335093;4335296;4335296;4335296;4336182;4336182;4336182;4336452;4336452;4336452;4337867;4337867;4337867;4338165;4338165;4338165;4342729…	4318066;4321149;4321723;4321723;4322462;4322462;4324073;4324073;4325387;4325387;4326145;4326145;4326423;4326423;4327216;4327216;4327569;4327569;4329750;4329750;4330549;4330549;4333203;4333203;4333203;4334836;4334836;4334836;4335040;4335040;4335040;4335227;4335227;4335227;4336129;4336129;4336129;4336400;4336400;4336400;4337819;4337819;4337819;4338115;4338115;4338115;4342550;4342550;4342550;4345590…	+;+;+;+;+;+;+;+;+;+;+;+;+;+;+;+;+;+;+;+;+;+;+;+;+;+;+;+;+;+;+;+;+;+;+;+;+;+;+;+;+;+;+;+;+;+;+;+;+;+;+;+;+;+;+;+;+;+;+;+;+;+;+;+;+;+;+;+;+;+;+;+;+;+;+;+;+;+;+	25672	3.18964	2.87797	1.78828	2.71285	3.69368	3.97001	3.78683	3.1746	2.03897	3.53248	3.17488	4.49362	3.62042	3.63804	3.91299	3.73073	0.0153895	0.0523438	-0.402032	0.527596	0.688164	-0.133956
angl-1	NC_003283.11;NC_003283.11;NC_003283.11;NC_003283.11;NC_003283.11;NC_003283.11;NC_003283.11;NC_003283.11;NC_003283.11;NC_003283.11;NC_003283.11;NC_003283.11;NC_003283.11;NC_003283.11;NC_003283.11;NC_003283.11;NC_003283.11;NC_003283.11;NC_003283.11	2653083;2653453;2653471;2654664;2654664;2654781;2654781;2658033;2658033;2658086;2658763;2658763;2658763;2660377;2660377;2660377;2662526;2662526;2662526	2653262;2653630;2653630;2654724;2654724;2654923;2654923;2658109;2658109;2658109;2659165;2659165;2659165;2660767;2660767;2660767;2662655;2662655;2662655	+;+;+;+;+;+;+;+;+;+;+;+;+;+;+;+;+;+;+	1563	9.07762	10.0474	10.7316	10.1461	12.5183	11.3868	11.1112	11.06	8.81697	9.44045	10.2466	13.3599	11.4059	10.2077	11.2431	10.6313	0.184137	0.315423	-0.127511	0.898855	0.948217	-0.0194257
ani-1	NC_003281.10;NC_003281.10;NC_003281.10;NC_003281.10;NC_003281.10;NC_003281.10;NC_003281.10;NC_003281.10	12446675;12446987;12448105;12448504;12450394;12450602;12452277;12453058	12446935;12447358;12448444;12449756;12450537;12450868;12452992;12453184	-;-;-;-;-;-;-;-	3480	105.394	109.818	117.211	119.117	124.983	119.855	114.766	120.015	107.873	106.373	109.685	125.409	122.007	130.296	127.36	127.406	0.866044	0.9194	-0.0118052	0.125006	0.27042	-0.147061
ani-2	NC_003280.10;NC_003280.10;NC_003280.10;NC_003280.10;NC_003280.10;NC_003280.10;NC_003280.10;NC_003280.10;NC_003280.10;NC_003280.10;NC_003280.10;NC_003280.10	6361596;6361753;6362383;6362607;6363264;6363727;6364076;6364306;6364469;6364667;6364857;6365193	6361680;6362327;6362558;6363219;6363678;6363909;6364262;6364424;6364621;6364814;6365145;6365279	-;-;-;-;-;-;-;-;-;-;-;-	3030	34.0864	36.612	42.6677	39.9625	37.5365	33.8065	34.6738	35.3357	39.4123	39.8633	40.4354	53.6526	40.659	39.2161	39.0899	37.3161	0.0452218	0.115196	0.194481	0.170185	0.331826	0.181449
ani-3	NC_003283.11;NC_003283.11;NC_003283.11;NC_003283.11;NC_003283.11;NC_003283.11;NC_003283.11;NC_003283.11;NC_003283.11;NC_003283.11	19697783;19697901;19699014;19700143;19701082;19702045;19702733;19702907;19703627;19704940	19697842;19698078;19699326;19700518;19701433;19702220;19702817;19703174;19703863;19705024	+;+;+;+;+;+;+;+;+;+	2130	17.0979	15.7724	17.1375	16.706	18.8045	18.2604	20.6755	17.4977	17.7896	18.4199	17.5142	20.8059	18.8548	20.397	18.2756	22.4312	0.190004	0.322506	-0.0982874	0.498454	0.665928	-0.0728735
anmt-1	NC_003281.10;NC_003281.10;NC_003281.10;NC_003281.10;NC_003281.10	8684809;8685112;8685402;8685836;8686240	8684895;8685359;8685516;8686120;8686326	+;+;+;+;+	822	4.64712	4.39035	3.40548	3.51637	5.07327	4.06436	4.88899	4.77425	5.15633	5.10118	5.31368	5.45596	4.63038	6.77839	5.2648	4.93437	0.265134	0.4091	-0.168794	0.930136	0.96394	-0.0132326
anmt-2	NC_003281.10;NC_003281.10;NC_003281.10;NC_003281.10	6155103;6155768;6156432;6157607	6155240;6155845;6156918;6157728	-;-;-;-	825	4.5954	5.22275	4.88606	4.78191	3.76173	5.34944	3.65341	3.91057	3.39698	3.0221	4.6284	3.67645	6.03832	7.5868	5.51058	5.57724	0.0777017	0.170848	0.29636	0.0014943	0.0129281	-0.724114
anmt-3	NC_003283.11;NC_003283.11;NC_003283.11;NC_003283.11;NC_003283.11	9957132;9957480;9957655;9957895;9958277	9957431;9957557;9957816;9958182;9958300	-;-;-;-;-	852	20.2263	23.3608	18.0049	17.6504	20.0908	23.3338	20.7204	18.8485	23.27	20.9632	22.5376	15.183	24.209	22.1544	19.4454	23.4448	0.974816	0.986027	0.00315654	0.389976	0.5717	-0.108913
anoh-2	NC_003282.8;NC_003282.8;NC_003282.8;NC_003282.8;NC_003282.8;NC_003282.8;NC_003282.8;NC_003282.8;NC_003282.8;NC_003282.8;NC_003282.8;NC_003282.8;NC_003282.8;NC_003282.8;NC_003282.8;NC_003282.8;NC_003282.8;NC_003282.8;NC_003282.8;NC_003282.8;NC_003282.8;NC_003282.8;NC_003282.8	14658319;14663669;14663674;14664209;14664209;14665939;14665939;14667146;14667146;14668619;14668619;14669726;14669726;14669861;14669861;14670029;14670029;14671196;14671196;14673829;14673829;14674771;14674771	14658481;14663762;14663762;14664400;14664400;14666308;14666308;14667304;14667304;14668865;14668865;14669813;14669813;14669982;14669982;14670159;14670159;14671861;14671861;14674059;14674059;14674989;14674989	+;+;+;+;+;+;+;+;+;+;+;+;+;+;+;+;+;+;+;+;+;+;+	2682	2.01327	2.14478	1.41113	1.68212	2.58546	2.63745	2.97899	2.63026	2.24531	1.67331	2.25338	1.8655	2.04525	2.91032	2.79527	2.92708	0.00222561	0.0127752	-0.511275	0.0262535	0.0929796	-0.392142
anp-1	NC_003283.11;NC_003283.11;NC_003283.11;NC_003283.11;NC_003283.11;NC_003283.11;NC_003283.11;NC_003283.11;NC_003283.11;NC_003283.11;NC_003283.11;NC_003283.11;NC_003283.11;NC_003283.11;NC_003283.11;NC_003283.11;NC_003283.11;NC_003283.11;NC_003283.11;NC_003283.11;NC_003283.11;NC_003283.11;NC_003283.11;NC_003283.11;NC_003283.11;NC_003283.11;NC_003283.11	12859444;12859534;12859534;12859938;12859938;12860312;12860312;12860577;12860577;12860977;12860977;12861330;12861330;12861591;12861591;12862117;12862117;12862365;12862365;12862711;12862711;12862891;12862891;12863104;12863104;12863298;12863298	12859479;12859679;12859679;12860115;12860115;12860524;12860524;12860930;12860930;12861161;12861161;12861537;12861537;12862057;12862057;12862318;12862318;12862663;12862663;12862845;12862845;12863058;12863058;12863250;12863250;12863526;12863526	+;+;+;+;+;+;+;+;+;+;+;+;+;+;+;+;+;+;+;+;+;+;+;+;+;+;+	2967	40.1536	36.3647	30.5461	29.3182	10.3617	14.2768	10.6827	10.1596	34.5584	39.1361	42.4421	37.4613	14.5262	10.8871	14.0851	11.6714	3.44942e-08	5.91688e-06	1.65272	2.83905e-08	1.84761e-05	1.60902
anr-1	NC_003281.10	6451048	6451567	+	520	38.8842	38.4441	38.6735	39.5109	40.6112	38.3902	39.6539	40.6982	39.9086	33.1269	38.1948	30.3108	40.4191	43.0019	42.5789	39.4618	0.578806	0.706484	0.0388814	0.0462105	0.136892	-0.207621
anr-11	NC_003282.8	9700864	9701286	+	423	6.7899	7.85941	7.72953	6.60237	8.88429	6.92303	7.69095	6.6594	4.76365	6.32284	7.79311	7.04781	5.95459	7.77565	6.66558	5.46457	0.904341	0.942099	0.0183504	0.871147	0.931386	0.0318166
anr-13	NC_003282.8	11136289	11136473	+	185	8.84926	5.7931	7.02096	5.59511	5.11122	5.57374	5.68935	4.16455	6.38498	6.00337	5.64263	7.0064	4.84092	5.97053	6.37985	5.65796	0.0615342	0.144078	0.470025	0.40671	0.588155	0.164786
anr-14	NC_003279.8;NC_003279.8	12775554;12776392	12775815;12776532	-;-	403	28.5075	27.8419	26.3399	23.0193	26.2309	24.1538	27.6013	26.8842	24.5405	26.884	24.8804	23.9939	29.2366	24.3019	26.4669	29.3282	0.404521	0.552472	0.0830928	0.337034	0.521043	-0.100901
anr-15	NC_003283.11	12011977	12012218	+	242	12.6991	12.4724	13.9734	13.8809	15.3288	14.5723	14.1352	17.1121	9.28363	12.8315	15.8921	11.355	14.2246	15.3156	15.4443	15.1386	0.365157	0.512587	-0.129049	0.137213	0.286583	-0.267
anr-16	NC_003284.9;NC_003284.9	11524986;11525535	11525399;11526635	-;-	1515	2.86265	2.8152	1.99555	2.87473	4.64105	4.30153	4.32633	4.44974	2.35434	2.73785	2.91933	2.7207	4.48894	4.66608	3.92414	4.11665	0.000254972	0.00270714	-0.67822	0.000322242	0.00447277	-0.653587
anr-17	NC_003284.9	17697239	17697346	-	108	37.2313	36.6557	23.0165	24.4126	17.7351	25.3966	21.4847	24.2992	37.7442	55.4052	64.0983	36.8452	40.9433	20.0001	35.2139	20.9991	0.0226169	0.0693092	0.508275	0.0175399	0.0696846	0.743441
anr-18	NC_003282.8;NC_003282.8	3805237;3806217	3806133;3806561	-;-	1242	5.73501	5.75855	6.23871	6.4943	5.83688	6.11047	5.27728	5.58291	6.1726	6.67929	5.66224	4.27887	5.74604	7.5099	6.01856	5.40779	0.163306	0.2896	0.162699	0.515458	0.679757	-0.101186
anr-2	NC_003280.10;NC_003280.10	12178470;12178680	12178636;12178764	+;+	252	129.474	142.428	151.518	142.678	163.946	157.781	167.353	155.158	159.279	148.857	149.672	116.502	162.7	177.955	163.927	177.396	0.160316	0.28618	-0.110195	0.0215527	0.0807534	-0.230976
anr-20	NC_003279.8	9382458	9383548	+	1091	6.00225	6.31499	6.6506	6.46229	8.06702	6.35131	7.47672	6.11286	5.3498	5.87939	6.72289	7.29475	7.4648	7.55939	5.02849	7.2356	0.614326	0.736032	-0.0623767	0.646908	0.783193	-0.0789479
anr-21	NC_003283.11;NC_003283.11	7007301;7007612	7007564;7007617	-;-	270	214.878	248.773	126.736	170.273	469.016	46.9742	146.982	250.483	28.7371	15.6981	13.9388	33.6528	75.4601	61.9093	89.6942	134.233	0.741974	0.832935	-0.202336	0.0001336	0.00252824	-1.92177
anr-22	NC_003280.10;NC_003280.10	6099410;6099741	6099546;6099849	-;-	246	4.90363	4.71224	2.45793	5.23978	4.13948	3.77247	3.98685	4.4042	5.55493	4.88328	4.0201	2.95066	3.18546	3.59203	2.93202	4.52091	0.547274	0.679552	0.155775	0.255484	0.434627	0.290743
anr-24	NC_003284.9	1995743	1996672	+	930	2.10005	2.61052	1.39664	1.91101	1.851	2.06228	1.82624	1.65686	2.24141	1.901	1.94953	2.63418	2.1667	2.05866	2.3502	1.8993	0.381918	0.529759	0.181883	0.653502	0.788192	0.0817382
anr-25	NC_003279.8;NC_003279.8	9375257;9375406	9375357;9375823	+;+	519	0.332038	0.463566	0.258895	1.01602	0.56059	0.238414	0.460908	0.649457	0.446266	0.960784	0.42344	0.399594	0.808861	0.567527	0.589588	0.462185	NA	NA	NA	NA	NA	NA
anr-28	NC_003281.10;NC_003281.10;NC_003281.10;NC_003281.10;NC_003281.10;NC_003281.10	2439873;2439940;2440354;2440354;2440719;2440719	2440132;2440132;2440444;2440444;2440819;2440783	-;-;-;-;-;-	452	0.635427	0.387113	0.396362	0.518498	0.321843	0.182503	0	0.426129	0.717383	0.702037	0.243104	0.0860299	0.185752	0.108609	0.870407	0.434205	NA	NA	NA	NA	NA	NA
anr-29	NC_003283.11	12810467	12810739	+	273	4.41866	5.2076	1.96874	3.43386	2.22028	2.56841	2.54107	1.94021	3.56326	5.23056	4.83001	1.85169	2.35784	2.06794	3.3626	2.07683	0.0265704	0.0781434	0.752828	0.0837794	0.207037	0.625681
anr-3	NC_003282.8;NC_003282.8	15522594;15524227	15522688;15524764	+;+	633	42.8324	44.9186	50.4848	43.2562	47.2653	45.5462	44.3278	49.3317	52.9452	49.4135	52.1206	40.667	49.7834	46.4155	47.6846	50.2278	0.668519	0.778442	0.0366292	0.756895	0.860437	0.0254218
anr-30	NC_003283.11	12439502	12440814	+	1313	3.01869	2.58198	1.56915	1.84443	2.12356	2.02616	2.62349	2.87889	2.84003	3.24537	3.47307	1.60912	2.08887	2.48633	2.19734	1.76048	0.856412	0.913396	-0.038189	0.102479	0.237862	0.389151
anr-32	NC_003283.11;NC_003283.11	6003575;6006646	6005015;6006746	-;-	1542	2.10474	1.57444	0.842333	1.24121	1.85536	1.87237	1.81503	2.12346	1.57713	1.80797	1.47864	1.42059	1.72421	1.20977	1.48831	2.33341	0.142577	0.264303	-0.357129	0.684999	0.810743	-0.0839152
anr-33	NC_003283.11	9371733	9371934	+	202	6.68267	5.52212	8.31477	5.99438	2.04046	1.42931	2.60527	2.2646	9.0581	6.17137	8.4316	3.97839	2.21676	1.70117	4.21989	2.80681	3.88177e-05	0.000724158	1.74689	0.00245721	0.0180904	1.30986
anr-34	NC_003281.10;NC_003281.10	8787415;8789218	8789170;8789578	+;+	2117	2.41492	2.22129	2.65518	2.60155	2.71431	2.69841	2.62149	2.52477	3.3697	3.19055	2.94561	3.88182	3.0538	2.60876	2.73598	2.55459	0.885993	0.931851	-0.0173414	0.0387797	0.12145	0.323251
anr-35	NC_003280.10;NC_003280.10;NC_003280.10	11170721;11174571;11175978	11170937;11175903;11176247	+;+;+	1820	2.00418	2.21123	1.18125	1.62035	1.97161	1.813	2.31325	1.85202	1.9598	2.06732	1.87163	1.66652	1.64536	2.02298	2.13765	2.39634	0.539364	0.672576	-0.114356	0.504389	0.670191	-0.100134
anr-36	NC_003283.11	7854250	7854959	-	710	0.444978	0.61611	0.63083	0.797708	0.922012	0.668064	0.97706	0.881667	0.880779	0.734243	0.619058	0.237329	0.394177	0.449425	0.861962	0.522133	NA	NA	NA	NA	NA	NA
anr-37	NC_003283.11;NC_003283.11	20192730;20193170	20192982;20193439	+;+	523	4.06381	4.34929	3.72527	4.21969	4.17227	4.17977	4.75678	4.23522	5.00424	3.77041	3.67677	4.06451	3.6923	3.19139	3.17614	2.7519	0.944885	0.96782	-0.0103279	0.0404022	0.125033	0.394864
anr-39	NC_003280.10	2421070	2423075	-	2006	4.30962	4.63388	2.86908	3.57305	4.59287	5.44871	5.7239	4.89687	4.05264	5.15234	4.3	2.93354	3.29254	2.92442	3.48664	4.18524	0.0220146	0.067905	-0.358653	0.153088	0.309167	0.254625
anr-4	NC_003282.8	4977096	4977288	-	193	21.5782	19.7187	15.0843	17.0003	15.0749	14.7459	21.8141	12.9737	33.0017	33.1179	36.8648	22.3642	20.7362	20.0943	23.6689	21.6937	0.183562	0.314624	0.252752	0.00364827	0.0236118	0.549038
anr-40	NC_003279.8;NC_003279.8	11213847;11214409	11213947;11214635	+;+	328	1.7513	0.800192	0.955861	1.01223	1.77406	3.52097	3.28186	3.08294	2.1184	2.07309	1.50754	1.22505	3.413	3.66686	3.59839	1.59561	0.00178231	0.0108884	-1.32034	0.0240235	0.0872612	-0.815429
anr-44	NC_003282.8	8231731	8235014	+	3284	1.90659	1.51851	1.6639	1.84358	1.73499	1.53855	1.30386	1.23167	1.72792	1.56673	1.8654	2.084	1.75555	1.5397	1.80366	1.8128	0.042552	0.110161	0.327382	0.488192	0.657397	0.0987447
anr-45	NC_003279.8	3410345	3411465	-	1121	3.61258	3.10226	2.8967	3.4844	3.35241	3.31143	3.69166	3.22163	3.05786	2.79026	2.89165	2.68256	3.32044	3.30631	2.96365	3.19028	0.877996	0.92716	0.0200183	0.266512	0.448335	-0.139372
anr-46	NC_003279.8	11013400	11014203	-	804	0.71446	0.979339	0.334246	0.777317	1.29671	1.38512	1.27936	1.3775	1.09468	1.01489	1.09336	0.515894	1.25313	1.16011	1.73985	1.79011	0.0125708	0.0451795	-0.855226	0.0269988	0.094595	-0.69819
anr-47	NC_003282.8;NC_003282.8;NC_003282.8	3201459;3201798;3202103	3201747;3201885;3203707	-;-;-	1982	0.304312	0.452446	0.327669	0.226636	0.0856299	0.124861	0.217245	0.218654	0.397317	0.480304	0.415803	0.215813	0.353009	0.123842	0.110277	0.0660143	NA	NA	NA	NA	NA	NA
anr-49	NC_003284.9;NC_003284.9;NC_003284.9	1531977;1533691;1535846	1532077;1535508;1535983	+;+;+	2057	0.390956	0.51038	0.609669	0.588656	0.683636	0.621593	0.697748	0.79591	0.517947	0.440754	0.747865	0.52301	0.408166	0.501173	0.616286	0.530062	0.157838	0.283443	-0.326389	0.584426	0.734207	0.125723
anr-51	NC_003280.10	9237181	9239151	-	1971	1.99635	1.93085	1.89745	2.41773	2.33721	2.29143	2.45158	2.43084	2.70273	2.35742	2.3833	1.45336	2.20087	2.64011	2.28438	2.82127	0.329881	0.477247	-0.130011	0.394906	0.576484	-0.155299
anr-52	NC_003280.10;NC_003280.10	10294092;10295316	10294192;10295693	+;+	479	0.239844	0	0.093505	0.203863	0.151851	0.301378	0.149819	0.150791	0.14506	0.283914	0.17205	0.135301	0.0584271	0.204973	0.182521	0.136577	NA	NA	NA	NA	NA	NA
anr-53	NC_003281.10;NC_003281.10	1294930;1298275	1297556;1298375	-;-	2728	0.157925	0.184404	0.0656729	0.114546	0.177753	0.181433	0.35075	0.176512	0.135843	0.141246	0.271887	0.0522655	0.0820721	0.260931	0.192289	0.255798	NA	NA	NA	NA	NA	NA
anr-54	NC_003280.10;NC_003280.10	5329561;5331112	5330725;5331221	-;-	1275	0	0.0171544	0.0175643	0.0306354	0.152129	0.0161748	0.0375233	0.0377667	0	0	0.0215456	0.0101661	0	0	0.0171427	0.0171033	NA	NA	NA	NA	NA	NA
anr-6	NC_003283.11;NC_003283.11	5685230;5685602	5685551;5685651	-;-	372	15.2871	13.9933	14.0266	12.4951	13.0352	13.2496	12.8608	12.6206	15.6276	16.2072	13.44	10.4531	11.4354	11.547	11.6335	10.2585	0.137944	0.258003	0.179173	0.0441345	0.132928	0.326126
anr-7	NC_003283.11	11238812	11239060	+	249	26.0683	22.1354	24.1932	23.3734	36.5143	27.7456	29.0128	27.4605	28.0911	28.6736	26.4778	38.8855	30.0097	31.9388	28.7914	31.0023	0.0613837	0.143904	-0.261035	0.788952	0.880998	0.0425526
anr-8	NC_003282.8;NC_003282.8;NC_003282.8;NC_003282.8	8959570;8960384;8960739;8960890	8959705;8960521;8960835;8960955	-;-;-;-	437	7.09817	8.25827	7.58439	7.6869	7.04618	6.98439	5.58342	8.48455	6.25406	5.39414	8.36065	7.91947	5.50766	5.8415	7.10224	5.73862	0.232632	0.37167	0.198039	0.226338	0.399394	0.234824
ant-1.1	NC_003281.10;NC_003281.10;NC_003281.10;NC_003281.10;NC_003281.10;NC_003281.10;NC_003281.10;NC_003281.10;NC_003281.10;NC_003281.10;NC_003281.10;NC_003281.10;NC_003281.10;NC_003281.10;NC_003281.10	13463231;13463231;13463231;13463397;13463397;13463397;13463507;13463507;13463507;13463558;13463781;13463781;13463781;13463822;13463993	13463288;13463288;13463288;13463461;13463461;13463461;13463650;13463727;13463727;13463727;13464339;13463889;13464339;13464339;13464339	+;+;+;+;+;+;+;+;+;+;+;+;+;+;+	903	411.99	401.712	381.028	370.293	322.522	341.864	336.988	319.204	434.497	381.528	393.747	478.224	335.343	323.169	312.725	309.013	5.61068e-05	0.000928645	0.317677	0.001229	0.0113512	0.426795
ant-1.3	NC_003282.8;NC_003282.8;NC_003282.8	9708217;9708631;9709249	9708586;9709192;9709258	-;-;-	942	0.670773	0.65012	0.28528	0.539047	0.61772	0.612993	1.21891	0.766761	1.00808	1.20307	0.991512	0.908154	1.03984	1.19861	1.22974	1.25007	NA	NA	NA	0.341715	0.525138	-0.182173
ant-1.4	NC_003282.8;NC_003282.8;NC_003282.8	8459227;8459642;8460268	8459596;8460203;8460277	-;-;-	942	0.365876	0.278623	0.237733	0.103663	0.591982	0.350282	0.457091	0.357822	0.393396	0.529349	0.816539	0.550396	0.713034	0.625364	0.556863	0.694482	NA	NA	NA	NA	NA	NA
aos-1	NC_003283.11;NC_003283.11;NC_003283.11;NC_003283.11;NC_003283.11	10127680;10129264;10129659;10129976;10130200	10127842;10129611;10129927;10130153;10130294	-;-;-;-;-	1053	162.236	162.7	174.626	169.854	169.212	166.589	165.153	179.349	176.69	167.787	182.408	142.346	180.331	172.635	162.546	165.59	0.433315	0.579116	0.0515257	0.928204	0.963038	-0.00653476
apa-2	NC_003284.9;NC_003284.9;NC_003284.9;NC_003284.9;NC_003284.9;NC_003284.9;NC_003284.9;NC_003284.9	9338678;9338889;9339239;9339738;9340585;9341267;9341915;9342358	9338810;9339031;9339562;9340535;9340974;9341847;9342245;9342435	+;+;+;+;+;+;+;+	2778	12.4686	12.4004	11.3343	12.071	14.9505	14.9809	14.4749	13.3295	11.5389	11.6919	13.1124	14.5529	14.2552	15.0295	15.4603	13.7842	0.010502	0.0394	-0.185725	0.135961	0.28502	-0.172776
apb-1	NC_003281.10;NC_003281.10;NC_003281.10;NC_003281.10;NC_003281.10;NC_003281.10;NC_003281.10;NC_003281.10;NC_003281.10;NC_003281.10;NC_003281.10;NC_003281.10;NC_003281.10;NC_003281.10;NC_003281.10;NC_003281.10;NC_003281.10;NC_003281.10;NC_003281.10;NC_003281.10	2584206;2584206;2584495;2584495;2585332;2585332;2589524;2589542;2590726;2590726;2592241;2592241;2595478;2595478;2596689;2596689;2596689;2596986;2596986;2596986	2584277;2584277;2584649;2584649;2585506;2585506;2589604;2589604;2591338;2591338;2593357;2593357;2595871;2595871;2596930;2596930;2596930;2597022;2597022;2597022	-;-;-;-;-;-;-;-;-;-;-;-;-;-;-;-;-;-;-;-	2886	18.0429	16.6275	17.5136	18.7248	20.5406	19.6439	20.2741	19.7549	18.2256	18.0871	18.4661	26	18.9099	20.3866	20.5012	21.8067	0.128372	0.244772	-0.103411	0.895239	0.946162	0.0191331
apb-3	NC_003279.8;NC_003279.8;NC_003279.8;NC_003279.8;NC_003279.8;NC_003279.8;NC_003279.8;NC_003279.8;NC_003279.8;NC_003279.8;NC_003279.8;NC_003279.8;NC_003279.8;NC_003279.8;NC_003279.8;NC_003279.8	7853750;7853750;7853941;7853941;7854070;7854070;7854863;7854863;7855406;7855406;7855590;7855590;7856853;7856853;7857450;7857450	7853826;7853826;7854019;7854019;7854780;7854780;7854955;7854985;7855540;7855540;7856583;7856583;7857274;7857274;7857746;7857746	+;+;+;+;+;+;+;+;+;+;+;+;+;+;+;+	2838	87.6616	87.3952	86.6976	89.2617	91.9074	100.2	112.129	102.125	87.5768	115.222	84.2609	80.4748	96.1089	114.355	98.8027	101.404	0.0519937	0.127693	-0.136805	0.232921	0.40749	-0.139417
apc-10	NC_003283.11;NC_003283.11;NC_003283.11;NC_003283.11;NC_003283.11;NC_003283.11;NC_003283.11;NC_003283.11;NC_003283.11;NC_003283.11;NC_003283.11;NC_003283.11;NC_003283.11;NC_003283.11;NC_003283.11;NC_003283.11;NC_003283.11;NC_003283.11;NC_003283.11;NC_003283.11	10425420;10425420;10425420;10425420;10425616;10425616;10425616;10425616;10425765;10425765;10425765;10425765;10425897;10425897;10425897;10425897;10426109;10426109;10426109;10426109	10425564;10425564;10425564;10425564;10425716;10425716;10425716;10425716;10425846;10425846;10425846;10425846;10426059;10426059;10426059;10426059;10426223;10426255;10426255;10426255	-;-;-;-;-;-;-;-;-;-;-;-;-;-;-;-;-;-;-;-	638	34.4835	36.8874	38.5409	32.8767	34.1261	32.7767	31.5699	30.2652	38.0454	36.2368	36.8572	25.7205	31.4959	32.6248	28.8456	32.129	0.0181034	0.058807	0.224049	0.210533	0.381178	0.144259
apc-11	NC_003281.10;NC_003281.10;NC_003281.10	4593922;4594208;4594324	4594158;4594279;4594422	-;-;-	408	94.3297	108.18	112.411	99.8523	102.925	96.341	85.6001	93.8267	109.675	106.218	97.4941	67.0648	95.1406	95.2944	95.7846	96.5803	0.034671	0.0950071	0.20632	0.969976	0.984409	0.00453328
apc-17	NC_003280.10;NC_003280.10;NC_003280.10;NC_003280.10	11108224;11108331;11108705;11109420	11108277;11108660;11109134;11109583	+;+;+;+	978	14.067	16.1244	16.4867	17.4333	16.486	15.0349	14.1863	13.0229	15.1329	16.6865	16.0667	19.0186	16.5687	17.6437	19.041	17.4142	0.0780035	0.171397	0.203246	0.670556	0.800372	-0.0493706
apc-2	NC_003281.10;NC_003281.10;NC_003281.10;NC_003281.10;NC_003281.10;NC_003281.10;NC_003281.10;NC_003281.10;NC_003281.10;NC_003281.10;NC_003281.10;NC_003281.10;NC_003281.10;NC_003281.10;NC_003281.10	8080652;8080748;8081012;8081190;8081360;8081649;8081846;8082010;8082127;8082356;8082534;8082812;8082957;8083197;8083414	8080704;8080877;8081144;8081316;8081603;8081796;8081963;8082085;8082265;8082489;8082767;8082909;8083152;8083367;8083608	+;+;+;+;+;+;+;+;+;+;+;+;+;+;+	2196	25.6608	27.0112	30.7159	27.1607	26.5641	24.5765	25.3808	24.4271	27.4011	26.6808	28.3714	26.4431	29.0826	28.4576	26.276	27.8244	0.0218744	0.0676462	0.207564	0.847683	0.916731	-0.0128921
apd-3	NC_003280.10;NC_003280.10;NC_003280.10;NC_003280.10;NC_003280.10;NC_003280.10;NC_003280.10;NC_003280.10;NC_003280.10;NC_003280.10;NC_003280.10;NC_003280.10;NC_003280.10;NC_003280.10;NC_003280.10;NC_003280.10;NC_003280.10;NC_003280.10;NC_003280.10;NC_003280.10;NC_003280.10;NC_003280.10;NC_003280.10;NC_003280.10;NC_003280.10	3532890;3532890;3533515;3533515;3534567;3534567;3535050;3535050;3537006;3537006;3538336;3538336;3540149;3540149;3541102;3541102;3542613;3542613;3543742;3543742;3544569;3545761;3545954;3546179;3546326	3532982;3532982;3533811;3533811;3534692;3534692;3535385;3535385;3537395;3537395;3538704;3538704;3540809;3540809;3541268;3541268;3543073;3543073;3543781;3543865;3544935;3545844;3546042;3546274;3546421	-;-;-;-;-;-;-;-;-;-;-;-;-;-;-;-;-;-;-;-;-;-;-;-;-	3756	37.4768	38.4214	39.1784	41.3116	45.3796	45.0232	45.1037	44.6847	35.9998	41.385	38.968	38.2333	45.1988	50.4961	45.605	50.1915	0.0471942	0.118981	-0.12964	0.00331132	0.0220391	-0.285108
ape-1	NC_003283.11;NC_003283.11;NC_003283.11;NC_003283.11;NC_003283.11;NC_003283.11;NC_003283.11;NC_003283.11;NC_003283.11;NC_003283.11;NC_003283.11;NC_003283.11;NC_003283.11;NC_003283.11;NC_003283.11;NC_003283.11;NC_003283.11;NC_003283.11;NC_003283.11	11675962;11676256;11681673;11681673;11681948;11681948;11682277;11682277;11683188;11683188;11683306;11683626;11683626;11683626;11683782;11684800;11684800;11684800;11684800	11676021;11676387;11681875;11681875;11682206;11682206;11682512;11682512;11683425;11683425;11683425;11684752;11684752;11684752;11684752;11684854;11684854;11684854;11684854	+;+;+;+;+;+;+;+;+;+;+;+;+;+;+;+;+;+;+	2310	85.0573	82.7061	85.254	87.3105	89.6034	88.9103	88.7049	85.2676	90.1884	88.8381	91.9139	88.1349	92.4769	92.0085	94.013	94.3448	0.668561	0.778442	0.0237124	0.605266	0.750702	-0.0311779
apg-1	NC_003279.8;NC_003279.8;NC_003279.8;NC_003279.8;NC_003279.8;NC_003279.8;NC_003279.8;NC_003279.8;NC_003279.8	14406043;14406167;14406418;14407342;14409517;14411845;14413506;14415462;14417333	14406104;14406371;14406542;14408038;14409777;14412284;14413850;14415729;14417419	+;+;+;+;+;+;+;+;+	2490	32.943	33.5545	35.8041	37.1621	39.9126	38.2641	39.955	36.1338	32.0908	32.2782	35.061	51.7536	37.3154	39.6869	37.2533	37.1853	0.33233	0.479512	-0.0696376	0.841534	0.912836	0.0337001
aph-1	NC_003279.8;NC_003279.8;NC_003279.8;NC_003279.8	9232242;9232592;9233238;9233445	9232508;9232979;9233396;9233557	-;-;-;-	927	8.92312	9.48491	10.0739	8.89072	9.4942	8.45381	7.63824	9.76557	9.34444	9.24235	10.1348	6.62773	10.4459	9.9559	8.58242	8.1393	0.209874	0.345729	0.154717	0.683783	0.809883	-0.0567977
aph-2	NC_003279.8;NC_003279.8;NC_003279.8;NC_003279.8;NC_003279.8;NC_003279.8;NC_003279.8;NC_003279.8;NC_003279.8;NC_003279.8;NC_003279.8;NC_003279.8;NC_003279.8;NC_003279.8;NC_003279.8;NC_003279.8	10341029;10341029;10341628;10341628;10342562;10342562;10343268;10343268;10343788;10343788;10344251;10344251;10344564;10344570;10345404;10345404	10341173;10341173;10342213;10342213;10342900;10342900;10343516;10343516;10344040;10344040;10344511;10344511;10344831;10344831;10345474;10345474	+;+;+;+;+;+;+;+;+;+;+;+;+;+;+;+	2172	11.2267	11.9228	11.919	11.5004	11.8325	11.8211	11.9165	12.0603	11.6233	12.6999	12.9259	13.5526	12.9882	13.3237	12.6693	12.2989	0.531408	0.666191	0.041942	0.88375	0.939553	0.0132623
apl-1	NC_003284.9;NC_003284.9;NC_003284.9;NC_003284.9;NC_003284.9;NC_003284.9;NC_003284.9;NC_003284.9;NC_003284.9;NC_003284.9;NC_003284.9;NC_003284.9;NC_003284.9;NC_003284.9;NC_003284.9;NC_003284.9;NC_003284.9;NC_003284.9;NC_003284.9;NC_003284.9;NC_003284.9;NC_003284.9;NC_003284.9;NC_003284.9	5113100;5113100;5113469;5113469;5113650;5113650;5113898;5113898;5114124;5114124;5114374;5114374;5114723;5114723;5114910;5114910;5115139;5115139;5115556;5115556;5116171;5116171;5116799;5116799	5113420;5113420;5113597;5113591;5113848;5113848;5114080;5114080;5114320;5114320;5114583;5114583;5114856;5114856;5115002;5115002;5115372;5115372;5115682;5115682;5116338;5116338;5116864;5116864	-;-;-;-;-;-;-;-;-;-;-;-;-;-;-;-;-;-;-;-;-;-;-;-	2061	372.875	326.901	218.425	298.011	380.764	413.207	462.429	368.013	371.254	363.84	361.904	331.561	338.066	348.258	383.54	384.808	0.0191531	0.0614014	-0.349702	0.946142	0.972695	-0.00480341
apm-1	NC_003279.8;NC_003279.8;NC_003279.8;NC_003279.8;NC_003279.8;NC_003279.8;NC_003279.8;NC_003279.8;NC_003279.8	5342481;5342625;5342978;5343188;5343453;5343666;5343909;5344167;5344663	5342579;5342749;5343137;5343408;5343588;5343807;5344107;5344323;5344704	-;-;-;-;-;-;-;-;-	1281	31.6136	29.9821	24.3699	25.0949	33.8037	37.398	41.9787	38.1913	30.4839	32.9636	33.4538	25.5392	32.3561	33.0914	30.8829	30.9652	0.000937051	0.00684166	-0.377087	0.64427	0.781335	-0.0380286
apm-3	NC_003284.9;NC_003284.9;NC_003284.9;NC_003284.9;NC_003284.9;NC_003284.9;NC_003284.9;NC_003284.9;NC_003284.9;NC_003284.9	954997;955091;955228;955400;955560;956280;956438;956563;956718;957524	955031;955169;955333;955512;955841;956393;956511;956665;956963;957616	+;+;+;+;+;+;+;+;+;+	1245	4.17554	4.25141	3.5975	3.89033	4.51804	4.05831	3.61219	3.51959	3.68347	2.87646	3.88341	4.17486	4.63071	4.88939	3.89737	3.88843	0.485447	0.627086	0.0894563	0.209929	0.380531	-0.211044
apn-1	NC_003280.10;NC_003280.10;NC_003280.10	8047564;8047921;8048602	8047708;8048550;8049017	+;+;+	1191	178.935	182.358	225.712	195.694	197.588	176.515	179.037	182.584	178.522	182.392	174.373	219.448	177.084	189.543	182.251	190.456	0.092413	0.193101	0.166646	0.574359	0.726793	0.0589001
app-1	NC_003279.8;NC_003279.8;NC_003279.8;NC_003279.8;NC_003279.8;NC_003279.8;NC_003279.8;NC_003279.8	4964894;4965117;4965336;4965754;4965942;4966043;4966525;4966951	4965073;4965289;4965703;4965893;4965995;4966477;4966905;4967070	-;-;-;-;-;-;-;-	1851	38.7761	40.3053	42.2603	39.9465	37.5799	38.0592	36.4438	38.4362	41.6802	39.4784	42.5343	37.443	44.9055	44.3437	42.1197	42.5414	0.0170445	0.0565353	0.17439	0.18034	0.344917	-0.0886978
2024-04-01	NC_003279.8;NC_003279.8;NC_003279.8;NC_003279.8;NC_003279.8;NC_003279.8;NC_003279.8;NC_003279.8;NC_003279.8;NC_003279.8;NC_003279.8;NC_003279.8;NC_003279.8;NC_003279.8;NC_003279.8;NC_003279.8;NC_003279.8;NC_003279.8;NC_003279.8;NC_003279.8	8050043;8050043;8050043;8050430;8050430;8050430;8050634;8050634;8050634;8051853;8051853;8051853;8052482;8052482;8052488;8053466;8054700;8054700;8055064;8055064	8050225;8050225;8050225;8050584;8050584;8050584;8051360;8051360;8051360;8052440;8052440;8052440;8054035;8053463;8054035;8053509;8054981;8054981;8055141;8055141	+;+;+;+;+;+;+;+;+;+;+;+;+;+;+;+;+;+;+;+	3567	22.1509	21.9026	22.181	22.317	24.8369	22.7042	22.0031	23.6173	19.551	21.827	22.588	23.7725	22.9495	24.4905	24.1363	23.0111	0.994759	0.997251	0.000413783	0.376142	0.5593	-0.0817906
aps-1	NC_003283.11;NC_003283.11;NC_003283.11	6017975;6018101;6018459	6018052;6018204;6018750	+;+;+	474	12.967	16.7039	14.1265	14.0913	11.8158	13.0524	13.2222	12.6985	14.5124	11.2373	14.141	9.37956	10.6869	9.42465	10.2368	9.84524	0.0386797	0.10256	0.262902	0.0536132	0.151147	0.305844
aps-2	NC_003284.9;NC_003284.9;NC_003284.9	4458272;4458410;4458959	4458358;4458589;4459120	+;+;+	429	7.49833	7.23965	5.53336	6.37345	5.31254	7.40307	7.02578	8.53053	7.39647	7.39676	7.68411	5.55939	10.2422	8.18184	6.67425	7.31974	0.916254	0.950062	-0.0183829	0.267105	0.44894	-0.192347
aps-3	NC_003279.8;NC_003279.8	1155402;1155748	1155707;1156020	-;-	579	23.0167	26.3294	22.7426	24.1512	24.3711	22.7243	24.1277	28.6504	29.2415	23.0181	24.1021	22.7	26.1981	25.1814	23.7821	24.5561	0.841647	0.90288	0.0195166	0.908259	0.952941	0.0115976
apt-9	NC_003284.9;NC_003284.9;NC_003284.9;NC_003284.9;NC_003284.9;NC_003284.9;NC_003284.9;NC_003284.9;NC_003284.9;NC_003284.9;NC_003284.9;NC_003284.9;NC_003284.9	11068766;11068856;11069306;11069486;11069818;11070110;11070310;11070698;11070835;11070938;11071100;11071309;11071553	11068805;11068935;11069389;11069762;11069945;11070262;11070493;11070786;11070888;11071056;11071263;11071478;11071777	+;+;+;+;+;+;+;+;+;+;+;+;+	1767	0.422611	0.544632	0.177432	0.464213	0.411639	0.73528	0.64981	0.51777	0.471875	0.538745	0.637407	0.410788	0.348446	0.625098	0.445302	0.493644	0.184371	0.315682	-0.457451	0.659125	0.792484	0.107629
aptf-1	NC_003280.10;NC_003280.10;NC_003280.10;NC_003280.10;NC_003280.10;NC_003280.10	6454974;6455136;6455443;6455708;6456002;6456324	6455087;6455397;6455659;6455826;6456270;6456440	+;+;+;+;+;+	1098	0.209263	0.159358	0	0.106722	0.044163	0.16904	0.0871443	0.131564	0.295316	0.330285	0.450339	0.212489	0.0509774	0.089419	0.159249	0.0397208	NA	NA	NA	NA	NA	NA
aptf-2	NC_003282.8;NC_003282.8;NC_003282.8;NC_003282.8;NC_003282.8;NC_003282.8;NC_003282.8	13413676;13413676;13413988;13413988;13414380;13414380;13415943	13413931;13413931;13414331;13414331;13414871;13414871;13415954	-;-;-;-;-;-;-	1104	6.97219	8.02366	7.95165	8.59748	8.3893	8.12585	7.71369	9.50839	8.6435	8.49967	9.10713	10.2615	10.2668	9.51584	8.07754	9.12565	0.85931	0.915129	-0.0206482	0.92149	0.959838	0.0123538
aptf-3	NC_003280.10;NC_003280.10;NC_003280.10;NC_003280.10	8594349;8594643;8595275;8595593	8594597;8595226;8595535;8596106	+;+;+;+	1608	14.5214	16.7168	20.8486	17.9755	17.0231	16.8394	16.7954	16.7995	18.1055	18.2538	17.8184	23.4974	18.4315	16.669	16.3519	17.3179	0.248847	0.390452	0.134155	0.116709	0.258676	0.2082
aptf-4	NC_003280.10;NC_003280.10;NC_003280.10;NC_003280.10	8591173;8591486;8592104;8592421	8591430;8592054;8592364;8592793	+;+;+;+	1461	1.25815	0.89823	0.674439	1.04267	1.09528	1.32686	0.99876	1.54906	1.23653	0.744666	0.864923	1.33078	2.06882	1.61285	1.72043	1.46274	0.218157	0.35503	-0.297597	0.0140085	0.0599802	-0.665686
apx-1	NC_003283.11;NC_003283.11;NC_003283.11;NC_003283.11;NC_003283.11;NC_003283.11;NC_003283.11;NC_003283.11;NC_003283.11;NC_003283.11;NC_003283.11;NC_003283.11;NC_003283.11;NC_003283.11;NC_003283.11;NC_003283.11;NC_003283.11;NC_003283.11;NC_003283.11;NC_003283.11;NC_003283.11;NC_003283.11;NC_003283.11;NC_003283.11;NC_003283.11;NC_003283.11;NC_003283.11;NC_003283.11;NC_003283.11;NC_003283.11	3210229;3211680;3212091;3212092;3212269;3212269;3212269;3215251;3215252;3215252;3215252;3216638;3216638;3216638;3216638;3218953;3218953;3218953;3218953;3218970;3220711;3220711;3220711;3220711;3220711;3222273;3222273;3222273;3222273;3222273	3210505;3212215;3212215;3212215;3212390;3212390;3212390;3215446;3215446;3215446;3215446;3216808;3216808;3216808;3216808;3219261;3219261;3219261;3219261;3219261;3220883;3220883;3220883;3220883;3220883;3222449;3222449;3222449;3222449;3222449	+;+;+;+;+;+;+;+;+;+;+;+;+;+;+;+;+;+;+;+;+;+;+;+;+;+;+;+;+;+	1961	10.8089	11.6107	11.7054	11.5627	15.5537	15.5434	13.6744	13.493	12.1889	12.8759	11.515	17.6416	13.2583	14.4444	16.5069	14.1115	0.00472602	0.0217496	-0.276086	0.666611	0.797353	-0.0697879
apy-1	NC_003284.9;NC_003284.9;NC_003284.9;NC_003284.9;NC_003284.9;NC_003284.9	7568268;7568463;7569056;7569239;7569420;7569610	7568381;7568981;7569170;7569303;7569563;7569720	-;-;-;-;-;-	1068	237.058	309.094	309.559	297.742	368.654	375.15	393.063	386.663	134.11	122.9	141.803	121.887	236.052	224.426	214.844	198.445	0.00361699	0.0180344	-0.325211	1.43135e-06	0.000147929	-0.725404
aqp-1	NC_003280.10;NC_003280.10;NC_003280.10;NC_003280.10;NC_003280.10;NC_003280.10;NC_003280.10;NC_003280.10;NC_003280.10;NC_003280.10;NC_003280.10	7235928;7235928;7236156;7236156;7236532;7236532;7236743;7236743;7236921;7236921;7238312	7236108;7236108;7236486;7236486;7236669;7236669;7236869;7236869;7237031;7237037;7238332	-;-;-;-;-;-;-;-;-;-;-	915	11.771	7.41016	6.3145	5.2934	1.74886	1.87071	1.88232	1.71034	20.2502	21.0556	8.79663	4.46227	3.24216	2.57527	2.29318	2.62157	7.20603e-07	4.81537e-05	2.15162	0.000200508	0.0032774	2.34974
aqp-10	NC_003280.10;NC_003280.10;NC_003280.10;NC_003280.10;NC_003280.10;NC_003280.10	9768592;9768764;9768926;9769159;9769537;9769749	9768717;9768867;9769058;9769448;9769633;9769841	-;-;-;-;-;-	843	13.083	12.7651	11.8481	10.518	11.2455	10.446	9.70465	10.91	13.3527	12.368	14.0449	8.11845	10.5572	10.6568	10.008	9.20901	0.0263037	0.0775317	0.258829	0.111904	0.251539	0.254042
aqp-11	NC_003281.10;NC_003281.10;NC_003281.10;NC_003281.10;NC_003281.10;NC_003281.10	13673290;13673529;13673782;13674217;13674411;13674567	13673464;13673667;13673935;13674361;13674514;13674689	+;+;+;+;+;+	840	10.5311	9.5299	10.5041	8.41654	8.31275	8.29824	7.74589	7.65282	7.8307	7.09655	7.52174	5.92541	6.66347	7.36366	7.02543	6.38626	0.00795341	0.0320572	0.356452	0.584326	0.734151	0.0645646
aqp-2	NC_003280.10;NC_003280.10;NC_003280.10;NC_003280.10;NC_003280.10;NC_003280.10;NC_003280.10;NC_003280.10;NC_003280.10;NC_003280.10	9259360;9259608;9259671;9259671;9260490;9260490;9261220;9261220;9261881;9261881	9259384;9259617;9259829;9259829;9260958;9260958;9261346;9261346;9261973;9261973	-;-;-;-;-;-;-;-;-;-	883	41.049	46.4933	22.9778	40.8738	27.8974	31.3663	32.0213	28.9024	45.2208	41.6865	41.6883	55.2236	28.874	31.9954	30.9412	36.4763	0.0370755	0.0997123	0.39907	0.00150093	0.0129688	0.549811
aqp-3	NC_003282.8;NC_003282.8;NC_003282.8;NC_003282.8;NC_003282.8;NC_003282.8;NC_003282.8;NC_003282.8;NC_003282.8;NC_003282.8;NC_003282.8;NC_003282.8;NC_003282.8;NC_003282.8;NC_003282.8;NC_003282.8;NC_003282.8	10961355;10961355;10961355;10961454;10961454;10961454;10962075;10962075;10962075;10962387;10962387;10962387;10962960;10962960;10962960;10963662;10966403	10961406;10961406;10961406;10962000;10962000;10962000;10962339;10962339;10962339;10962488;10962488;10962488;10962962;10963105;10963105;10963815;10966415	-;-;-;-;-;-;-;-;-;-;-;-;-;-;-;-;-	1279	0.988066	1.06025	0.52528	0.977268	0.530785	0.80621	0.804228	0.640026	0.995987	0.974682	0.665826	1.19585	0.853383	0.921177	0.444315	0.801342	0.138522	0.25871	0.416051	0.179111	0.343399	0.399377
aqp-4	NC_003283.11;NC_003283.11;NC_003283.11;NC_003283.11;NC_003283.11;NC_003283.11;NC_003283.11	9737651;9738146;9738330;9738855;9739177;9739287;9739545	9737704;9738272;9738435;9739134;9739232;9739448;9739581	+;+;+;+;+;+;+	822	4.99652	3.72514	2.80612	3.99155	3.42151	3.13608	2.5027	3.4855	4.08562	3.55704	5.48077	3.32719	4.32396	3.16524	4.78618	2.62636	0.0727177	0.162761	0.370102	0.496441	0.664422	0.154394
aqp-6	NC_003283.11;NC_003283.11;NC_003283.11;NC_003283.11;NC_003283.11;NC_003283.11;NC_003283.11;NC_003283.11;NC_003283.11;NC_003283.11;NC_003283.11;NC_003283.11;NC_003283.11;NC_003283.11;NC_003283.11;NC_003283.11;NC_003283.11	10648446;10648778;10650707;10650707;10650734;10650997;10650997;10650997;10651281;10651281;10651281;10651426;10651426;10651426;10651785;10651785;10651785	10648553;10648891;10650815;10650815;10650815;10651229;10651229;10651229;10651358;10651358;10651358;10651730;10651730;10651730;10651821;10651821;10651821	+;+;+;+;+;+;+;+;+;+;+;+;+;+;+;+;+	984	0.116753	0.17782	0.227586	0.158781	0.172478	0.125749	0.218791	0.122339	0.0706135	0.138206	0.223339	0.289797	0.0568833	0.149668	0.133274	0.0886453	NA	NA	NA	NA	NA	NA
aqp-7	NC_003284.9;NC_003284.9;NC_003284.9;NC_003284.9;NC_003284.9	3025536;3025859;3026104;3026272;3026694	3025709;3026057;3026222;3026642;3026706	+;+;+;+;+	876	10.7869	8.16451	9.9957	10.1886	9.29965	11.1354	9.55753	9.01486	10.9461	11.6434	10.129	11.4674	11.5333	12.637	14.3217	11.9738	0.532112	0.666679	0.0782292	0.171783	0.333731	-0.165651
aqp-8	NC_003284.9;NC_003284.9;NC_003284.9;NC_003284.9;NC_003284.9;NC_003284.9;NC_003284.9;NC_003284.9;NC_003284.9;NC_003284.9;NC_003284.9;NC_003284.9;NC_003284.9;NC_003284.9;NC_003284.9	4702474;4702474;4702803;4702803;4703213;4703213;4703264;4703564;4703564;4704081;4704081;4704560;4704560;4704867;4704867	4702576;4702576;4702858;4702855;4703509;4703509;4703509;4703656;4703671;4704199;4704199;4704818;4704818;4704968;4704968	-;-;-;-;-;-;-;-;-;-;-;-;-;-;-	1044	19.2851	17.5562	11.1114	13.3007	16.0708	21.0377	16.841	16.6735	24.8251	20.2559	22.4712	12.9743	22.4911	14.0596	18.5281	16.5848	0.35918	0.506518	-0.142156	0.35118	0.534427	0.17908
aqp-9	NC_003279.8;NC_003279.8;NC_003279.8;NC_003279.8;NC_003279.8;NC_003279.8;NC_003279.8;NC_003279.8;NC_003279.8	9606262;9606437;9608224;9608350;9608496;9608685;9608702;9608850;9608850	9606387;9606589;9608296;9608450;9608643;9608805;9608805;9608937;9608937	+;+;+;+;+;+;+;+;+	810	1.702	2.64623	2.37768	2.45934	2.15516	2.08774	1.71287	1.90232	2.57347	2.65833	2.50967	1.72824	1.79667	2.54546	3.39996	2.63835	0.145362	0.267781	0.304783	0.551743	0.708044	-0.130796
arc-1	NC_003280.10;NC_003280.10;NC_003280.10;NC_003280.10;NC_003280.10	9674981;9675714;9676136;9676543;9676955	9675369;9676089;9676496;9676867;9677123	+;+;+;+;+	1620	33.9514	33.996	27.5507	32.3934	35.141	35.5808	35.7636	34.0932	31.5393	34.4744	37.3398	29.1881	35.7088	35.0304	35.0655	35.9138	0.320685	0.467558	-0.0656525	0.322295	0.507423	-0.0769562
arch-1	NC_003279.8;NC_003279.8;NC_003279.8	10624471;10624939;10625134	10624647;10625088;10625274	+;+;+	468	10.9853	9.20677	11.2451	9.26427	9.377	12.1622	10.4272	10.3405	12.7684	11.6235	10.8004	6.73018	12.0199	10.8567	10.2279	10.5306	0.904231	0.942099	0.0167018	0.777618	0.873804	-0.0494839
ard-1	NC_003282.8;NC_003282.8;NC_003282.8;NC_003282.8;NC_003282.8;NC_003282.8;NC_003282.8;NC_003282.8	11131293;11131400;11132341;11132553;11133320;11133356;11133511;11133511	11131316;11131558;11132505;11132690;11133460;11133460;11133660;11133660	+;+;+;+;+;+;+;+	777	142.239	140.661	154.542	140.255	132.305	126.789	118.898	112.635	140.219	127.885	130.459	105.079	125.489	119.979	125.628	119.334	0.00113047	0.00782559	0.310757	0.463969	0.637543	0.0564656
arf-1.1	NC_003282.8;NC_003282.8;NC_003282.8;NC_003282.8	7634913;7635108;7635263;7635566	7635060;7635217;7635460;7635649	+;+;+;+	540	4.89326	4.94143	6.22068	4.99102	31.6988	30.1705	34.5527	39.0571	7.46306	4.95289	4.78194	3.79254	21.0418	23.6364	21.1283	23.9874	3.67918e-10	3.91786e-07	-2.60738	2.28712e-07	5.58723e-05	-2.08746
arf-1.2	NC_003281.10;NC_003281.10;NC_003281.10;NC_003281.10	5716116;5716337;5716547;5716841	5716263;5716447;5716755;5716918	+;+;+;+	546	138.925	158.111	145.277	151.018	161.059	159.09	154.392	164.301	156.402	145.501	155.064	177.905	164.998	176.449	163.566	157.919	0.597071	0.721974	-0.0331221	0.717805	0.833428	-0.034651
arf-3	NC_003282.8;NC_003282.8;NC_003282.8;NC_003282.8;NC_003282.8	7982545;7982646;7982870;7983043;7983388	7982595;7982742;7982994;7983225;7983474	+;+;+;+;+	543	433.517	414.116	403.059	431.496	433.874	425.446	420.932	448.049	441.087	397.382	402.954	444.188	416.088	403.848	418.904	429.79	0.536506	0.670035	0.0339032	0.606024	0.751365	0.0400479
arf-6	NC_003282.8;NC_003282.8;NC_003282.8;NC_003282.8;NC_003282.8;NC_003282.8	16947128;16947277;16947471;16947652;16947973;16949380	16947209;16947380;16947568;16947752;16948033;16949461	+;+;+;+;+;+	528	57.9865	65.8229	59.3792	60.6986	65.5272	67.7273	73.6209	66.9394	64.4829	63.4041	64.0983	64.9074	64.878	60.8989	60.3962	66.081	0.179302	0.309571	-0.0929906	0.500936	0.667658	0.0509864
arg-1	NC_003284.9;NC_003284.9;NC_003284.9;NC_003284.9;NC_003284.9;NC_003284.9;NC_003284.9;NC_003284.9;NC_003284.9;NC_003284.9;NC_003284.9;NC_003284.9	1786907;1786907;1787233;1787233;1787407;1787407;1787718;1787760;1787958;1787958;1788220;1788251	1787180;1787180;1787356;1787356;1787525;1787528;1787912;1787912;1788203;1788109;1788405;1788405	+;+;+;+;+;+;+;+;+;+;+;+	1147	0	0	0	0	0.0422764	0	0.0417108	0.0419813	0	0.0395218	0	0	0	0.256797	0	0	NA	NA	NA	NA	NA	NA
argk-1	NC_003283.11;NC_003283.11;NC_003283.11;NC_003283.11	16103935;16104124;16105546;16105810	16103964;16104909;16105758;16105899	+;+;+;+	1119	0.205335	0.273643	0.280181	0.244344	0.130003	0.110578	0.171018	0.129095	0.248378	0.243065	0.0981973	0.208501	0.350145	0.701927	0.23439	0.233852	NA	NA	NA	NA	NA	NA
ari-1.1	NC_003279.8;NC_003279.8;NC_003279.8;NC_003279.8;NC_003279.8;NC_003279.8;NC_003279.8	6058853;6059028;6059351;6059837;6060154;6060590;6060887	6058951;6059300;6059791;6059962;6060546;6060676;6060952	-;-;-;-;-;-;-	1485	33.131	31.74	36.2685	33.5234	33.7478	34.177	35.2293	35.3767	37.2139	36.0058	35.3882	36.1535	34.5074	40.3142	33.2931	36.1537	0.626895	0.74581	0.0348748	0.725092	0.837979	0.0288743
ari-1.2	NC_003279.8;NC_003279.8;NC_003279.8;NC_003279.8;NC_003279.8;NC_003279.8;NC_003279.8;NC_003279.8;NC_003279.8;NC_003279.8;NC_003279.8;NC_003279.8;NC_003279.8;NC_003279.8	6056404;6056404;6056549;6056549;6056871;6056871;6057049;6057049;6057414;6057414;6057583;6057583;6058024;6058161	6056502;6056502;6056821;6056821;6056997;6056997;6057362;6057362;6057539;6057539;6057945;6057975;6058116;6058229	-;-;-;-;-;-;-;-;-;-;-;-;-;-	1494	33.0852	34.1255	38.4183	37.034	38.8025	37.0217	33.8482	34.1967	35.486	35.9254	35.7082	40.265	37.278	36.539	38.9884	37.1911	0.451688	0.596172	0.0640248	0.982902	0.992206	0.00185543
ari-1.3	NC_003279.8;NC_003279.8;NC_003279.8;NC_003279.8;NC_003279.8;NC_003279.8	6054095;6054240;6055003;6055179;6055618;6055755	6054193;6054950;6055128;6055571;6055698;6055820	-;-;-;-;-;-	1476	32.7298	33.6377	31.9379	31.8886	35.2677	34.05	34.1476	37.8761	34.428	36.041	36.3112	35.6363	38.9461	38.2983	37.8942	38.472	0.466804	0.609967	-0.0457239	0.226408	0.399424	-0.0850324
ari-1.4	NC_003282.8;NC_003282.8;NC_003282.8;NC_003282.8;NC_003282.8;NC_003282.8;NC_003282.8;NC_003282.8;NC_003282.8;NC_003282.8;NC_003282.8;NC_003282.8;NC_003282.8;NC_003282.8;NC_003282.8;NC_003282.8;NC_003282.8;NC_003282.8;NC_003282.8	15524217;15524217;15524217;15524217;15524388;15524388;15524388;15524388;15524716;15524716;15524716;15524716;15525681;15525681;15525681;15527273;15527273;15528368;15528481	15524315;15524315;15524315;15524315;15524660;15524660;15524660;15524660;15524836;15524751;15524836;15524836;15526105;15526108;15526108;15527692;15527662;15528436;15528528	-;-;-;-;-;-;-;-;-;-;-;-;-;-;-;-;-;-;-	1458	131.157	139.992	153.551	144.841	151.16	148.023	142.674	154.778	148.308	143.472	140.688	141.94	154.022	155.606	145.263	158.69	0.907411	0.943911	0.00859462	0.279924	0.46264	-0.0716146
ari-2	NC_003282.8;NC_003282.8;NC_003282.8;NC_003282.8;NC_003282.8;NC_003282.8;NC_003282.8;NC_003282.8	5551145;5551860;5552011;5552849;5553558;5553988;5554239;5558243	5551202;5551960;5552333;5553106;5553772;5554190;5554376;5558395	+;+;+;+;+;+;+;+	1449	34.4893	36.0909	34.6813	34.2215	37.0794	35.1542	34.7343	34.3448	39.609	39.5595	39.9643	36.8281	39.1117	40.5196	37.2879	38	0.360945	0.50841	0.0546466	0.625041	0.767156	0.0317374
arid-1	NC_003283.11;NC_003283.11;NC_003283.11;NC_003283.11;NC_003283.11;NC_003283.11;NC_003283.11;NC_003283.11;NC_003283.11;NC_003283.11;NC_003283.11;NC_003283.11;NC_003283.11;NC_003283.11;NC_003283.11;NC_003283.11;NC_003283.11;NC_003283.11;NC_003283.11;NC_003283.11;NC_003283.11;NC_003283.11;NC_003283.11;NC_003283.11;NC_003283.11;NC_003283.11;NC_003283.11;NC_003283.11;NC_003283.11;NC_003283.11;NC_003283…	186305;186305;186367;186367;187259;187259;187289;187289;188070;188070;188070;188070;189302;189302;189302;189302;191282;191282;191282;191282;192686;192686;192686;192686;192904;192904;194545;194545;194545;194545;194545;194545;196903;196903;196903;196903;196903;196903;196938;196938;198917;198917;198917;198917;198926;198926;198926;198926;199399;200346;200346;200346;200346;200346;200346;200346;200346;…	186307;186307;186474;186474;187418;187418;187418;187418;188235;188235;188235;188235;190307;190307;190307;190307;191609;191609;191609;191609;193745;193745;193745;193745;193745;193745;195392;195392;195392;195392;195392;195392;197343;197343;197343;197343;197343;197343;197343;197343;199657;199657;199657;199657;199657;199657;199657;199657;199657;200431;200431;200431;200431;200431;200431;200431;200431;…	+;+;+;+;+;+;+;+;+;+;+;+;+;+;+;+;+;+;+;+;+;+;+;+;+;+;+;+;+;+;+;+;+;+;+;+;+;+;+;+;+;+;+;+;+;+;+;+;+;+;+;+;+;+;+;+;+;+	4947	67.8059	67.623	67.9439	82.2695	97.1389	91.6668	92.5946	91.7206	58.9401	70.4577	73.8105	71.4015	89.651	100.063	93.8516	99.9839	0.00167911	0.0104121	-0.310703	0.000486944	0.00595863	-0.456932
ark-1	NC_003282.8;NC_003282.8;NC_003282.8;NC_003282.8;NC_003282.8;NC_003282.8;NC_003282.8;NC_003282.8;NC_003282.8;NC_003282.8;NC_003282.8;NC_003282.8;NC_003282.8;NC_003282.8;NC_003282.8;NC_003282.8;NC_003282.8;NC_003282.8;NC_003282.8;NC_003282.8;NC_003282.8;NC_003282.8;NC_003282.8;NC_003282.8	12622483;12622483;12622580;12622580;12623085;12623085;12623656;12623656;12624916;12624916;12626352;12626352;12627509;12627509;12628359;12628359;12629240;12629240;12630094;12630094;12630695;12630695;12630893;12630893	12622525;12622537;12622824;12622824;12623306;12623306;12624127;12624127;12625448;12625448;12626721;12626721;12627852;12627852;12628679;12628679;12629474;12629474;12630268;12630268;12630780;12630780;12630966;12630966	-;-;-;-;-;-;-;-;-;-;-;-;-;-;-;-;-;-;-;-;-;-;-;-	3132	18.1021	18.8202	18.5691	20.2409	22.0625	20.6821	19.5753	21.2858	18.0143	18.5553	19.033	26.2382	18.4522	21.4891	21.2498	21.9599	0.336147	0.483063	-0.0685591	0.943392	0.97152	0.0104531
arl-1	NC_003280.10;NC_003280.10;NC_003280.10	8582010;8582167;8582409	8582120;8582349;8582657	+;+;+	543	150.112	160.434	161.875	155.917	171.237	149.259	155.421	147.872	162.512	139.877	130.524	115.344	144.52	148.313	146.115	143.772	0.233438	0.372419	0.0850881	0.435502	0.614449	-0.0695411
arl-13	NC_003279.8;NC_003279.8;NC_003279.8;NC_003279.8;NC_003279.8;NC_003279.8;NC_003279.8;NC_003279.8;NC_003279.8;NC_003279.8;NC_003279.8;NC_003279.8;NC_003279.8;NC_003279.8;NC_003279.8;NC_003279.8;NC_003279.8;NC_003279.8;NC_003279.8;NC_003279.8;NC_003279.8;NC_003279.8;NC_003279.8;NC_003279.8	2065749;2065749;2066704;2066704;2066835;2066835;2067176;2067176;2068038;2068038;2068245;2068245;2068357;2068357;2068390;2068390;2068505;2068505;2068505;2068505;2068869;2068869;2068878;2068878	2065816;2065816;2066774;2066774;2066971;2066971;2067238;2067238;2068145;2068145;2068310;2068310;2068452;2068452;2068452;2068452;2068827;2068827;2068827;2068827;2069049;2069049;2069049;2069049	+;+;+;+;+;+;+;+;+;+;+;+;+;+;+;+;+;+;+;+;+;+;+;+	1113	1.70315	1.10047	0.643866	0.877362	1.45952	1.98261	1.1391	1.57913	0.811579	1.30333	1.33281	0.873439	1.25726	1.05857	1.00153	1.54783	0.129381	0.246058	-0.465528	0.50026	0.66727	-0.161381
arl-3	NC_003280.10;NC_003280.10	14607212;14607925	14607639;14608051	+;+	555	0.776251	0.433497	0.242102	0.633408	0.655284	0.928957	0.862022	0.520568	0.918102	1.02098	0.643458	0.373675	1.26066	0.707619	0.66949	0.746537	NA	NA	NA	NA	NA	NA
arl-5	NC_003281.10;NC_003281.10;NC_003281.10;NC_003281.10	9823253;9823352;9823500;9823709	9823301;9823412;9823660;9823974	+;+;+;+	537	30.2189	30.9547	33.0704	28.2222	29.4377	30.2622	30.6475	33.4019	31.5717	30.9808	37.088	19.0928	32.3123	33.8701	31.666	32.1619	0.506301	0.644676	0.0593723	0.438598	0.617197	-0.122247
arl-6	NC_003281.10;NC_003281.10;NC_003281.10;NC_003281.10	4813309;4813490;4814033;4814595	4813439;4813565;4814178;4814814	-;-;-;-	573	0.501244	0.496221	0.468994	0.272671	0.677012	0.503874	0.500966	0.504215	0.565894	0.395563	0.383535	0.407178	0.586106	0	0.381447	0.456686	NA	NA	NA	NA	NA	NA
arl-7	NC_003284.9;NC_003284.9;NC_003284.9;NC_003284.9	14980954;14981143;14981386;14981528	14981037;14981340;14981480;14981675	-;-;-;-	525	7.44018	7.16565	6.82498	6.84483	6.74256	5.81368	6.92573	6.51206	6.61749	6.64863	5.96507	3.654	6.02378	6.07794	6.11993	7.80889	0.145366	0.267781	0.194417	0.354688	0.537634	-0.182043
arl-8	NC_003282.8;NC_003282.8;NC_003282.8	14798179;14798350;14798785	14798301;14798737;14798831	+;+;+	558	366.479	396.595	422.485	420.527	400.659	398.56	392.469	409.081	423.917	407.903	385.673	390.272	391.311	359.473	375.21	391.779	0.268002	0.412723	0.0804056	0.128228	0.275	0.106188
arle-14	NC_003281.10;NC_003281.10;NC_003281.10;NC_003281.10;NC_003281.10;NC_003281.10;NC_003281.10;NC_003281.10	5693014;5693014;5693119;5693119;5693255;5693264;5693654;5693654	5693070;5693070;5693214;5693214;5693579;5693579;5693790;5693790	+;+;+;+;+;+;+;+	615	19.8013	22.5121	25.1619	22.6104	21.3676	20.254	20.7705	21.0619	24.7806	22.3709	20.2345	28.4739	20.569	23.5876	21.6081	23.8278	0.0851481	0.182019	0.187853	0.35544	0.538212	0.129654
arp-1	NC_003280.10;NC_003280.10;NC_003280.10;NC_003280.10;NC_003280.10;NC_003280.10;NC_003280.10;NC_003280.10	15120309;15120477;15121683;15121693;15121908;15121908;15122785;15122785	15120401;15120916;15121857;15121857;15122045;15122045;15123063;15123063	+;+;+;+;+;+;+;+	1125	61.5018	65.1102	70.3484	67.8085	69.3529	74.3705	76.9303	71.8008	65.5102	63.1418	63.5855	54.6356	69.2326	80.7493	72.2734	73.4451	0.356311	0.503763	-0.0672565	0.00709776	0.0376241	-0.240671
arp-11	NC_003282.8;NC_003282.8;NC_003282.8;NC_003282.8;NC_003282.8	7900281;7901277;7901505;7901830;7902084	7900692;7901455;7901669;7902040;7902271	-;-;-;-;-	1155	30.7106	32.6658	36.5291	32.7023	34.0487	31.7467	29.8652	30.9552	33.4685	35.6765	35.367	32.399	37.0247	33.3437	31.508	33.8335	0.109612	0.218596	0.142729	0.639137	0.777637	0.0354297
arp-6	NC_003280.10;NC_003280.10;NC_003280.10;NC_003280.10;NC_003280.10	8035911;8036380;8036587;8036785;8037270	8036334;8036541;8036742;8037222;8037346	-;-;-;-;-	1257	19.1704	19.2967	22.6082	19.903	22.336	21.8041	19.8486	20.3605	19.0523	20.1413	17.0244	17.5918	20.9287	22.71	19.5443	20.2974	0.845634	0.905397	0.0174006	0.106797	0.244368	-0.154366
arr-1	NC_003284.9;NC_003284.9;NC_003284.9;NC_003284.9;NC_003284.9;NC_003284.9;NC_003284.9;NC_003284.9;NC_003284.9;NC_003284.9	950808;950908;951316;951683;951835;952030;952549;953565;953786;953920	950839;950999;951599;951783;951979;952187;952692;953718;953865;954037	+;+;+;+;+;+;+;+;+;+	1308	10.0568	9.23035	8.02982	9.45149	10.1579	10.8948	10.6621	10.1238	11.8993	11.073	13.0213	15.2411	9.6712	11.0155	11.3128	12.2204	0.201001	0.335451	-0.115429	0.101443	0.236302	0.242834
arrd-1	NC_003280.10;NC_003280.10;NC_003280.10;NC_003280.10;NC_003280.10	627514;627765;627921;628097;628097	627717;628022;628022;628510;628510	+;+;+;+;+	876	2.36065	2.22215	2.24967	2.45241	2.57401	3.15464	1.63843	2.8034	2.5911	1.86294	1.75612	3.10729	2.36416	2.88606	3.26855	1.64297	0.772931	0.8548	-0.0610326	0.778677	0.874555	-0.076971
arrd-10	NC_003280.10;NC_003280.10;NC_003280.10;NC_003280.10;NC_003280.10;NC_003280.10;NC_003280.10;NC_003280.10;NC_003280.10;NC_003280.10;NC_003280.10;NC_003280.10	12938869;12939993;12940101;12940375;12940501;12940652;12941783;12942469;12942817;12943177;12943350;12943521	12938873;12940038;12940169;12940446;12940602;12940771;12941923;12942535;12942937;12943303;12943454;12943811	+;+;+;+;+;+;+;+;+;+;+;+	1266	2.13254	1.45122	1.07904	1.157	1.18738	1.80816	1.1337	1.38828	1.26234	2.0768	1.8227	1.42314	2.07799	1.90005	2.01995	1.92919	0.608107	0.730835	0.128448	0.181437	0.346178	-0.249594
arrd-11	NC_003280.10;NC_003280.10;NC_003280.10;NC_003280.10;NC_003280.10	13763427;13763934;13764086;13764685;13765407	13763611;13764039;13764248;13765356;13765552	+;+;+;+;+	1272	1.49026	1.03169	0.24648	0.644861	1.37239	1.36189	1.5985	1.6278	1.12893	1.56807	1.33898	0.631788	0.594055	0.424529	0.910704	0.754321	0.0676543	0.154465	-0.765778	0.0291431	0.0995845	0.781569
arrd-13	NC_003280.10;NC_003280.10;NC_003280.10;NC_003280.10;NC_003280.10	13758421;13758757;13759362;13760113;13760948	13758605;13758862;13759524;13760895;13761093	+;+;+;+;+	1383	13.7895	14.6129	15.043	15.7596	17.8642	16.4625	18.3516	17.7395	16.4791	15.3727	14.1028	17.1981	15.8449	15.707	15.2034	16.5876	0.0456346	0.115979	-0.174065	0.813861	0.896682	0.023788
arrd-14	NC_003280.10;NC_003280.10;NC_003280.10;NC_003280.10;NC_003280.10	13752320;13752543;13753709;13754595;13756066	13752483;13752630;13753996;13755027;13756163	+;+;+;+;+	1071	12.9796	10.068	8.2803	8.73474	12.6774	15.4238	13.8926	12.7013	13.3864	12.4863	14.1073	9.07692	14.3722	15.5615	15.5712	13.9066	0.0117636	0.0429446	-0.383924	0.0501363	0.144742	-0.263924
arrd-15	NC_003281.10;NC_003281.10;NC_003281.10;NC_003281.10;NC_003281.10;NC_003281.10;NC_003281.10;NC_003281.10;NC_003281.10;NC_003281.10;NC_003281.10;NC_003281.10;NC_003281.10;NC_003281.10;NC_003281.10;NC_003281.10;NC_003281.10;NC_003281.10;NC_003281.10;NC_003281.10;NC_003281.10;NC_003281.10;NC_003281.10;NC_003281.10;NC_003281.10;NC_003281.10;NC_003281.10;NC_003281.10;NC_003281.10;NC_003281.10;NC_003281…	8930036;8930248;8932399;8934235;8934235;8934235;8934235;8934480;8934480;8934480;8934480;8934770;8934770;8934770;8934770;8934917;8934917;8934917;8934917;8935043;8935043;8935043;8935043;8935275;8935275;8935275;8935275;8936488;8936488;8936488;8936488	8930080;8930331;8932494;8934426;8934426;8934426;8934426;8934653;8934653;8934653;8934653;8934868;8934868;8934868;8934868;8935000;8935000;8935000;8935000;8935228;8935228;8935228;8935228;8935398;8935398;8935398;8935398;8936657;8936657;8936657;8936657	+;+;+;+;+;+;+;+;+;+;+;+;+;+;+;+;+;+;+;+;+;+;+;+;+;+;+;+;+;+;+	1254	1.14519	0.941853	0.714337	0.591821	0.928058	1.36499	1.0301	1.03678	1.25595	1.68095	1.42392	1.40575	1.74079	1.33102	1.51639	1.3564	0.22773	0.366142	-0.30897	0.926851	0.962154	-0.0157403
arrd-16	NC_003281.10;NC_003281.10;NC_003281.10;NC_003281.10;NC_003281.10;NC_003281.10;NC_003281.10;NC_003281.10;NC_003281.10	12484794;12484794;12485655;12485655;12486395;12486529;12486726;12488137;12488137	12484898;12484898;12486098;12486098;12486484;12486673;12487015;12488262;12488262	+;+;+;+;+;+;+;+;+	1200	0.143606	0	0.242607	0.0651003	0.242455	0.274971	0.119606	0.160509	0.154408	0.113329	0.274707	0.151221	0.279866	0.122728	0.364281	0.254412	NA	NA	NA	NA	NA	NA
arrd-17	NC_003281.10;NC_003281.10;NC_003281.10;NC_003281.10;NC_003281.10;NC_003281.10;NC_003281.10;NC_003281.10;NC_003281.10	13627118;13627819;13628006;13628802;13629100;13629654;13629969;13630151;13630634	13627217;13627961;13628176;13629054;13629236;13629824;13630102;13630241;13630714	-;-;-;-;-;-;-;-;-	1281	8.25092	5.56615	4.72014	5.6715	6.85158	9.61111	7.89901	7.16086	8.44363	9.1654	9.07112	6.61752	7.53737	7.05133	7.83162	8.23924	0.075968	0.168128	-0.317099	0.252134	0.430785	0.134255
arrd-18	NC_003283.11;NC_003283.11;NC_003283.11;NC_003283.11;NC_003283.11	3310270;3310464;3311388;3311704;3311926	3310409;3311225;3311550;3311806;3312110	-;-;-;-;-	1353	1.61332	1.60038	1.29103	1.47233	2.0787	1.95102	2.40449	2.24214	1.54066	1.94326	2.21309	1.83937	2.68903	2.32212	1.87391	2.33701	0.00860978	0.033966	-0.466064	0.136653	0.285923	-0.26558
arrd-19	NC_003283.11;NC_003283.11;NC_003283.11;NC_003283.11;NC_003283.11	3313474;3313674;3314542;3314845;3315050	3313619;3314489;3314704;3314950;3315234	-;-;-;-;-	1416	1.98777	2.03891	2.24577	2.34471	2.65399	2.60698	2.3313	2.70348	1.97917	2.59312	1.94002	2.90177	2.49033	3.05086	3.02539	3.01845	0.219148	0.356291	-0.179359	0.177107	0.340603	-0.260215
arrd-2	NC_003280.10;NC_003280.10;NC_003280.10	9407854;9408125;9408453	9408075;9408400;9408959	+;+;+	1005	0.971665	1.34931	1.42611	1.7101	1.78524	2.05202	0.880678	1.82069	1.88977	1.21786	1.53071	2.12806	2.6455	2.10041	2.65327	2.60379	0.53706	0.670526	-0.178237	0.0293889	0.100094	-0.519515
arrd-20	NC_003283.11;NC_003283.11;NC_003283.11;NC_003283.11;NC_003283.11	3385695;3385880;3387445;3387693;3387972	3385832;3386631;3387607;3387795;3388156	-;-;-;-;-	1341	0.385521	0.440374	0.400796	0.49517	0.650886	0.461361	0.499472	0.574527	0.552691	0.507064	0.532616	0.560616	0.500878	0.768764	0.749751	0.748031	NA	NA	NA	0.148406	0.302807	-0.336262
arrd-21	NC_003283.11;NC_003283.11;NC_003283.11;NC_003283.11;NC_003283.11	3389330;3389509;3390272;3390575;3390768	3389453;3390227;3390434;3390680;3390952	-;-;-;-;-	1297	0.465032	0.421587	0.138131	0.391505	0.616886	0.604216	0.627076	0.445513	0.571441	0.594168	0.381243	0.379761	0.431559	0.567745	0.303334	0.504396	NA	NA	NA	NA	NA	NA
arrd-22	NC_003283.11;NC_003283.11;NC_003283.11;NC_003283.11;NC_003283.11	3410527;3410943;3411532;3411745;3412574	3410711;3411048;3411694;3412518;3412716	+;+;+;+;+	1371	0.460881	0.382878	0.294019	0.427354	0.459798	0.240675	0.558334	0.491711	0.405448	0.297581	0.240444	0.586166	0.571571	0.751942	0.637692	0.286303	NA	NA	NA	NA	NA	NA
arrd-24	NC_003284.9;NC_003284.9;NC_003284.9;NC_003284.9;NC_003284.9	13979240;13979765;13979918;13980175;13980325	13979719;13979874;13980080;13980280;13980506	-;-;-;-;-	1041	0.331081	0.378189	0.860498	0.450261	0.186325	0.198106	0.321706	0.185024	0.800964	0.609646	0.897218	0.37354	0.430149	0.306524	0.251953	0.544645	NA	NA	NA	NA	NA	NA
arrd-25	NC_003284.9;NC_003284.9;NC_003284.9;NC_003284.9;NC_003284.9;NC_003284.9;NC_003284.9	14033807;14034284;14034551;14034878;14035529;14035735;14036752	14034010;14034493;14034778;14035465;14035690;14035869;14036979	+;+;+;+;+;+;+	1755	57.5571	50.3241	41.9816	50.8784	65.4698	61.4572	71.9678	62.6532	53.9769	53.7392	55.4266	52.7706	63.6276	67.3988	64.6615	66.874	0.00223338	0.0127922	-0.31118	0.00154067	0.0132122	-0.259206
arrd-26	NC_003282.8;NC_003282.8;NC_003282.8;NC_003282.8;NC_003282.8;NC_003282.8;NC_003282.8;NC_003282.8	2066274;2067140;2067346;2068637;2068873;2070544;2070743;2071447	2066279;2067287;2067421;2068821;2068955;2070690;2070859;2071656	+;+;+;+;+;+;+;+	972	2.36389	2.43021	1.15198	1.88871	2.09529	2.54603	2.904	1.58527	2.47815	1.53903	3.0523	1.90694	3.33996	1.86869	2.78833	3.00628	0.536191	0.669758	-0.158115	0.25937	0.439291	-0.281565
arrd-27	NC_003284.9;NC_003284.9;NC_003284.9	13980840;13981066;13981246	13981021;13981171;13981629	+;+;+	672	0.76932	0.846235	0.933102	0.959067	0.216478	0.122755	0.284775	0.6449	2.48156	1.65271	1.51252	0.5015	0.416467	0.292209	0.325251	0.64901	NA	NA	NA	0.00278956	0.0197469	1.82524
arrd-28	NC_003284.9;NC_003284.9;NC_003284.9;NC_003284.9;NC_003284.9;NC_003284.9	10184023;10184275;10184567;10184760;10185059;10185260	10184230;10184521;10184713;10185003;10185215;10186209	+;+;+;+;+;+	1953	0.0882374	0.0895931	0.0688002	0.160001	0.11173	0.137274	0.183726	0.0739671	0.16603	0.116056	0.0843954	0.0929164	0.1433	0.100545	0.167872	0.133989	NA	NA	NA	NA	NA	NA
arrd-3	NC_003280.10;NC_003280.10;NC_003280.10;NC_003280.10;NC_003280.10;NC_003280.10;NC_003280.10;NC_003280.10	9412565;9412795;9412984;9413172;9413251;9413251;9413743;9413743	9412740;9412909;9413050;9413199;9413354;9413354;9414144;9414144	+;+;+;+;+;+;+;+	892	0.837167	0.735602	0.301271	0.700631	0.489259	0.369916	0.321809	0.269914	0.51931	0.736892	0.431155	0.36328	0.470626	0.440278	0.392052	0.195576	NA	NA	NA	NA	NA	NA
arrd-4	NC_003280.10;NC_003280.10;NC_003280.10	9837192;9837750;9838063	9837704;9838019;9838302	-;-;-	1023	3.93058	3.35669	1.55426	2.63456	2.46484	2.05624	1.80051	1.8828	2.92062	2.92462	2.60475	3.57306	2.18859	1.43962	1.70924	1.64137	0.0467121	0.118207	0.540917	0.00110185	0.010522	0.824861
arrd-5	NC_003280.10;NC_003280.10;NC_003280.10;NC_003280.10;NC_003280.10;NC_003280.10;NC_003280.10;NC_003280.10	9835221;9835459;9835604;9835724;9835969;9836347;9836562;9836813	9835408;9835561;9835679;9835923;9836058;9836514;9836760;9836925	+;+;+;+;+;+;+;+	1137	0.0505212	0.192365	0.0787844	0.0343537	0.255889	0.0362759	0.336621	0.296454	0.0814819	0.0996736	0.0483214	0.182401	0.147686	0.21588	0.0384466	0.0575376	NA	NA	NA	NA	NA	NA
arrd-6	NC_003280.10;NC_003280.10;NC_003280.10;NC_003280.10;NC_003280.10;NC_003280.10;NC_003280.10;NC_003280.10;NC_003280.10;NC_003280.10;NC_003280.10;NC_003280.10;NC_003280.10;NC_003280.10;NC_003280.10;NC_003280.10;NC_003280.10	11142897;11147517;11147538;11147672;11147672;11148199;11148199;11148391;11148391;11149062;11149062;11149352;11149352;11149502;11149502;11149954;11149954	11142956;11147576;11147576;11147867;11147867;11148335;11148335;11148740;11148740;11149303;11149303;11149455;11149455;11149588;11149588;11150127;11150127	+;+;+;+;+;+;+;+;+;+;+;+;+;+;+;+;+	1410	2.93324	2.45089	1.20708	2.61786	2.5965	2.5742	3.61362	2.03197	2.82534	2.58808	2.825	1.96726	2.02456	2.61123	2.51122	2.48999	0.514641	0.652026	-0.166573	0.543621	0.701654	0.0923718
arrd-7	NC_003280.10;NC_003280.10;NC_003280.10;NC_003280.10;NC_003280.10;NC_003280.10;NC_003280.10	12060325;12060481;12060710;12061777;12061935;12062149;12062444	12060429;12060665;12061124;12061886;12062097;12062254;12062619	-;-;-;-;-;-;-	1260	5.33395	4.44382	4.4078	3.99902	4.0794	4.38645	3.87294	4.16558	4.74254	4.10143	3.79357	4.15602	2.08789	3.33118	3.69485	2.76911	0.109353	0.218244	0.208268	0.0151207	0.0631721	0.519338
arrd-8	NC_003280.10;NC_003280.10;NC_003280.10;NC_003280.10;NC_003280.10	12065085;12065974;12066125;12066860;12067035	12065266;12066079;12066290;12066966;12067568	+;+;+;+;+	1095	0.104918	0.279641	0.122709	0.0891785	0.132852	0.188336	0.15292	0.0879499	0.253822	0.0827974	0.200699	0.0710238	0.102234	0.134496	0.0399213	0.119489	NA	NA	NA	NA	NA	NA
arrd-9	NC_003280.10;NC_003280.10;NC_003280.10	12479590;12480360;12480674	12480024;12480626;12480910	-;-;-	939	0.428219	0.372684	0.286191	0.35358	0.46477	0.373363	0.305701	0.71793	0.493317	0.241382	0.0585105	0.524547	0.596093	0.731922	0.837964	0.371574	NA	NA	NA	NA	NA	NA
art-1	NC_003280.10;NC_003280.10;NC_003280.10;NC_003280.10;NC_003280.10	6970876;6971058;6971658;6971842;6972117	6971003;6971367;6971797;6972072;6972234	-;-;-;-;-	927	55.2428	58.7026	57.9792	55.409	51.0542	48.8096	47.481	53.9704	53.9679	55.8942	57.8455	68.0951	62.1924	52.798	51.5181	44.3662	0.00312391	0.0161997	0.248941	0.15822	0.316017	0.191229
arx-1	NC_003279.8;NC_003279.8;NC_003279.8;NC_003279.8;NC_003279.8;NC_003279.8	2883864;2885745;2891306;2892633;2893414;2893611	2883959;2886407;2891467;2892743;2893556;2893713	-;-;-;-;-;-	1278	35.2836	37.2575	35.8872	35.2397	39.859	38.454	39.4006	37.9795	37.6596	36.0737	38.4332	37.9118	35.8482	38.6813	38.5488	37.812	0.467092	0.610158	-0.0421991	0.823894	0.903329	0.0161391
arx-2	NC_003283.11;NC_003283.11;NC_003283.11;NC_003283.11;NC_003283.11;NC_003283.11;NC_003283.11	10335776;10337050;10337239;10337625;10337833;10338140;10338303	10335949;10337189;10337527;10337786;10338096;10338250;10338350	-;-;-;-;-;-;-	1188	38.2467	38.6625	37.6257	37.2847	37.4499	39.8917	42.5667	42.6604	38.797	40.7526	40.5123	44.9191	42.2861	41.6943	38.1576	38.1801	0.692434	0.796176	-0.0250937	0.454591	0.630654	0.0688997
arx-3	NC_003281.10;NC_003281.10;NC_003281.10;NC_003281.10;NC_003281.10;NC_003281.10;NC_003281.10;NC_003281.10;NC_003281.10;NC_003281.10;NC_003281.10;NC_003281.10;NC_003281.10;NC_003281.10;NC_003281.10;NC_003281.10;NC_003281.10	12052694;12052694;12053486;12053586;12053586;12054549;12054549;12054661;12054661;12055076;12055076;12056913;12056913;12057997;12057997;12058374;12058374	12052714;12052714;12053506;12053676;12053676;12054608;12054608;12054794;12054794;12055162;12055162;12057216;12057216;12058324;12058324;12058455;12058455	-;-;-;-;-;-;-;-;-;-;-;-;-;-;-;-;-	1128	8.04603	8.02746	7.96115	8.32799	9.22103	8.44659	9.88231	9.797	8.76759	8.88145	9.13255	9.38814	9.50254	9.22633	9.37831	9.87876	0.18455	0.315824	-0.131859	0.646532	0.783089	-0.0445654
arx-4	NC_003281.10;NC_003281.10;NC_003281.10;NC_003281.10;NC_003281.10	862310;862798;862939;863043;864815	862383;862891;862992;863278;865262	+;+;+;+;+	906	69.2988	79.3521	80.1356	78.4221	72.9774	74.8432	74.298	77.4374	80.6808	73.5512	84.5042	64.4515	81.921	81.3578	71.4088	74.1814	0.138161	0.258256	0.111703	0.921476	0.959838	-0.00825054
arx-5	NC_003281.10;NC_003281.10;NC_003281.10;NC_003281.10	12816926;12817738;12817858;12817988	12817219;12817812;12817931;12818096	-;-;-;-	552	15.2972	16.0077	15.0108	15.992	13.0891	17.5593	16.6408	18.3189	16.7835	19.1756	17.7166	15.7092	17.6437	16.5415	16.4719	15.6835	0.993038	0.996266	-0.0010408	0.398558	0.580175	0.0860018
arx-6	NC_003281.10;NC_003281.10;NC_003281.10;NC_003281.10	4878663;4878914;4879179;4879325	4878773;4879133;4879279;4879402	+;+;+;+	510	38.0135	37.2251	38.8171	37.8348	34.9896	32.5922	33.3958	33.9428	38.0571	36.2208	37.8126	41.6304	37.0959	31.3316	30.8568	30.4439	0.00576576	0.0252836	0.245272	0.0251531	0.09017	0.273141
arx-7	NC_003279.8;NC_003279.8;NC_003279.8	3069496;3069850;3070056	3069747;3069971;3070140	-;-;-	459	50.1215	51.7492	50.3021	47.8253	51.4491	51.7144	48.1028	49.2541	53.7401	49.8252	49.2557	46.736	49.1442	48.2889	51.7613	52.0701	0.321662	0.468465	0.0693239	0.905033	0.950728	0.00926119
asah-1	NC_003279.8;NC_003279.8;NC_003279.8;NC_003279.8	12505125;12506099;12506897;12507302	12505267;12506733;12507090;12507511	+;+;+;+	1182	62.6668	58.4361	45.0163	37.7714	20.102	19.1398	18.7807	18.5155	43.2656	34.2863	45.6915	32.0866	20.3151	16.7167	18.3435	13.1357	1.77095e-07	1.87125e-05	1.48009	6.34484e-06	0.000340997	1.19843
asah-2	NC_003280.10;NC_003280.10;NC_003280.10;NC_003280.10;NC_003280.10;NC_003280.10;NC_003280.10;NC_003280.10	10139599;10139767;10139982;10140132;10140585;10140841;10141089;10141227	10139643;10139868;10140086;10140531;10140742;10141023;10141181;10141346	+;+;+;+;+;+;+;+	1206	26.8637	32.3182	25.3098	23.4491	16.4049	16.2452	16.2251	19.4846	17.4765	16.7644	19.7716	13.0478	10.8837	11.6011	11.599	9.51106	1.17392e-05	0.0003101	0.729043	0.000267434	0.00397072	0.635834
asb-1	NC_003281.10;NC_003281.10;NC_003281.10;NC_003281.10;NC_003281.10	4594663;4594986;4595228;4595633;4595746	4594864;4595184;4595590;4595698;4595821	-;-;-;-;-	906	116.914	125.051	136.517	123.389	110.791	110.353	111.896	115.758	132.167	135.044	128.318	117.601	118.063	114.492	109.574	116.279	0.00555783	0.024643	0.236965	0.0122602	0.0545568	0.184094
asb-2	NC_003284.9;NC_003284.9;NC_003284.9;NC_003284.9;NC_003284.9	4469775;4469921;4470158;4470704;4471133	4469859;4470111;4470392;4471020;4471222	+;+;+;+;+	918	177.177	156.915	145.466	141.965	116.896	141.372	131.931	121.457	172.296	150.685	154.41	168.292	142.372	148.316	141.475	128.322	0.000615779	0.00511685	0.351907	0.0184995	0.0723382	0.229095
ascc-1	NC_003280.10;NC_003280.10;NC_003280.10;NC_003280.10;NC_003280.10;NC_003280.10;NC_003280.10;NC_003280.10;NC_003280.10;NC_003280.10;NC_003280.10;NC_003280.10;NC_003280.10;NC_003280.10;NC_003280.10	57672;57672;58307;58307;58493;58493;58663;58663;59174;59174;59330;59330;59523;59523;59906	57846;57846;58442;58442;58617;58617;58745;58745;59275;59275;59463;59463;59865;59989;59989	+;+;+;+;+;+;+;+;+;+;+;+;+;+;+	1222	13.9141	13.5312	12.8649	11.4591	13.6307	13.7542	14.0943	14.5797	14.67	14.3191	13.4431	11.9648	14.3597	13.2972	13.1284	13.4374	0.596738	0.721637	-0.0434206	0.774301	0.872119	0.0247283
asd-1	NC_003281.10;NC_003281.10;NC_003281.10;NC_003281.10;NC_003281.10;NC_003281.10;NC_003281.10;NC_003281.10;NC_003281.10;NC_003281.10;NC_003281.10;NC_003281.10;NC_003281.10;NC_003281.10;NC_003281.10	4197298;4198869;4198914;4199985;4199985;4200062;4200174;4200174;4200174;4200613;4200613;4200613;4201614;4201614;4201614	4197327;4199115;4199115;4200124;4200124;4200124;4200321;4200321;4200321;4201050;4201050;4201050;4201825;4201825;4201825	+;+;+;+;+;+;+;+;+;+;+;+;+;+;+	1215	42.9046	42.4837	41.8951	50.0549	55.8944	56.2163	53.099	51.9572	52.8991	44.9025	47.3898	58.611	52.1034	56.889	57.7633	61.9742	0.0127291	0.0455871	-0.217747	0.240958	0.417098	-0.137757
asd-2	NC_003279.8;NC_003279.8;NC_003279.8;NC_003279.8;NC_003279.8;NC_003279.8;NC_003279.8;NC_003279.8;NC_003279.8;NC_003279.8;NC_003279.8;NC_003279.8;NC_003279.8;NC_003279.8;NC_003279.8;NC_003279.8;NC_003279.8;NC_003279.8;NC_003279.8;NC_003279.8;NC_003279.8	6877740;6878976;6878976;6879005;6879770;6879774;6879774;6879774;6880590;6880590;6880590;6880590;6881247;6881247;6881247;6881247;6881751;6882932;6882932;6882932;6888146	6877801;6879204;6879204;6879204;6880041;6880041;6880041;6880041;6881001;6881001;6881001;6881001;6881512;6881512;6881512;6881512;6881913;6883112;6882968;6882968;6888217	-;-;-;-;-;-;-;-;-;-;-;-;-;-;-;-;-;-;-;-;-	1657	28.1319	28.6302	17.3669	25.7062	22.358	24.9291	25.2348	24.6139	28.5566	26.9609	28.1007	31.8766	27.3448	29.8042	30.9584	30.8216	0.392213	0.540351	0.106525	0.87411	0.933515	-0.015049
asfl-1	NC_003279.8;NC_003279.8;NC_003279.8;NC_003279.8;NC_003279.8	9658274;9658429;9659349;9659569;9659817	9658385;9658721;9659519;9659719;9659827	+;+;+;+;+	738	162.754	167.744	200.215	175.374	162.589	172.388	173.866	184.226	190.374	190.509	191.067	183.38	193.024	170.887	168.813	176.463	0.245886	0.387134	0.103793	0.109702	0.248685	0.114155
asg-1	NC_003279.8;NC_003279.8	8692948;8693220	8693172;8693390	+;+	396	122.065	126.923	150.54	129.116	130.901	118.321	106.135	116.673	113.35	110.753	92.4015	192.005	85.9386	96.6945	100.674	96.203	0.028773	0.082824	0.239817	0.0573413	0.158168	0.46406
asg-2	NC_003284.9;NC_003284.9;NC_003284.9;NC_003284.9	6841259;6841442;6841804;6841944	6841363;6841561;6841896;6842021	+;+;+;+	396	58.0228	57.6071	53.1585	51.6857	41.1439	48.0158	42.7681	39.8839	52.1712	57.0079	52.1666	67.8205	49.6126	48.5952	44.928	51.4881	0.000159402	0.00194067	0.431303	0.0506956	0.145793	0.267679
ash-2	NC_003280.10;NC_003280.10;NC_003280.10;NC_003280.10;NC_003280.10;NC_003280.10;NC_003280.10;NC_003280.10;NC_003280.10;NC_003280.10;NC_003280.10;NC_003280.10;NC_003280.10;NC_003280.10;NC_003280.10;NC_003280.10;NC_003280.10;NC_003280.10;NC_003280.10;NC_003280.10;NC_003280.10;NC_003280.10;NC_003280.10;NC_003280.10;NC_003280.10;NC_003280.10;NC_003280.10;NC_003280.10;NC_003280.10;NC_003280.10;NC_003280…	11979838;11980475;11980475;11980475;11980475;11980628;11980628;11980628;11980628;11980628;11980766;11980766;11980766;11980772;11980772;11982034;11982034;11982034;11982034;11982034;11983001;11983001;11983010;11983010;11983010;11983414;11984657;11984657;11984657;11984657;11984657;11985979;11985979;11985979;11985979;11985979;11987020;11987020;11987020;11987020;11987020;11987416;11987416;11987416;119…	11980545;11980545;11980545;11980545;11980545;11980720;11980720;11980720;11980720;11980720;11981096;11981096;11981096;11981096;11981096;11982254;11982254;11982254;11982254;11982254;11983123;11983123;11983123;11983123;11983123;11983465;11984919;11984919;11984919;11984919;11984919;11986091;11986091;11986091;11986091;11986091;11987220;11987220;11987220;11987220;11987220;11987506;11987506;11987506;119…	+;+;+;+;+;+;+;+;+;+;+;+;+;+;+;+;+;+;+;+;+;+;+;+;+;+;+;+;+;+;+;+;+;+;+;+;+;+;+;+;+;+;+;+;+;+;+;+;+;+;+	2939	11.3067	12.4281	12.5497	12.3932	14.082	13.8374	13.9669	13.5741	13.5862	12.8792	12.8988	15.3654	12.9887	14.9411	14.3754	13.7637	0.112868	0.223268	-0.112895	0.947172	0.973289	-0.00672648
asic-1	NC_003279.8;NC_003279.8;NC_003279.8;NC_003279.8;NC_003279.8;NC_003279.8;NC_003279.8;NC_003279.8;NC_003279.8;NC_003279.8;NC_003279.8;NC_003279.8;NC_003279.8;NC_003279.8;NC_003279.8;NC_003279.8	3769681;3769920;3770092;3770463;3771009;3771527;3771720;3771882;3772065;3772217;3772421;3772561;3772848;3773110;3773278;3773730	3769871;3770043;3770247;3770639;3771248;3771649;3771838;3772009;3772162;3772374;3772518;3772721;3773058;3773188;3773539;3773876	+;+;+;+;+;+;+;+;+;+;+;+;+;+;+;+	2472	0.720356	1.0529	0.380488	0.995465	0.931765	1.28476	1.52894	1.07136	0.618382	0.770196	0.81123	0.382773	0.928357	1.34047	1.0787	1.12915	0.0744766	0.165465	-0.539038	0.00475009	0.0283151	-0.800212
asic-2	NC_003279.8;NC_003279.8;NC_003279.8;NC_003279.8;NC_003279.8;NC_003279.8;NC_003279.8;NC_003279.8;NC_003279.8;NC_003279.8;NC_003279.8;NC_003279.8;NC_003279.8	7480135;7480463;7480728;7480926;7481198;7481373;7481570;7482030;7482211;7482466;7482670;7482792;7483267	7480227;7480594;7480877;7481080;7481327;7481525;7481644;7482162;7482383;7482606;7482744;7482893;7483392	+;+;+;+;+;+;+;+;+;+;+;+;+	1638	0.298084	0.347173	0.328124	0.357694	0.592076	0.566562	0.890835	0.705532	0.509038	0.774898	0.57021	0.253223	0.444231	0.509492	0.640495	0.399391	0.00202987	0.0119871	-0.96206	0.857282	0.923248	0.0592266
asm-1	NC_003280.10;NC_003280.10;NC_003280.10;NC_003280.10;NC_003280.10;NC_003280.10;NC_003280.10;NC_003280.10;NC_003280.10;NC_003280.10;NC_003280.10	6910084;6910205;6910332;6910636;6911237;6911600;6911732;6911951;6912100;6912233;6912465	6910153;6910289;6910449;6911191;6911363;6911680;6911902;6912053;6912186;6912417;6912576	+;+;+;+;+;+;+;+;+;+;+	1695	5.03258	3.88404	3.56726	3.7908	3.94794	4.3314	4.82656	4.00561	4.57759	5.12153	5.13759	2.13354	4.34246	3.47547	3.90716	4.14264	0.974829	0.986027	-0.00400674	0.67095	0.800683	0.0983519
asm-2	NC_003284.9;NC_003284.9;NC_003284.9;NC_003284.9;NC_003284.9;NC_003284.9;NC_003284.9;NC_003284.9;NC_003284.9;NC_003284.9;NC_003284.9	11321155;11321330;11321570;11321931;11322060;11322331;11322508;11322735;11322892;11323905;11324093	11321281;11321517;11321848;11322018;11322140;11322447;11322677;11322841;11323292;11324044;11324251	-;-;-;-;-;-;-;-;-;-;-	1857	9.3727	7.49086	5.90914	5.59505	3.49908	3.22058	3.09158	3.34501	5.78719	4.56489	7.78115	3.37831	2.83332	2.5907	3.34268	2.20768	4.87408e-06	0.000173056	1.17259	0.00130557	0.0118727	0.97545
asm-3	NC_003282.8;NC_003282.8;NC_003282.8;NC_003282.8;NC_003282.8;NC_003282.8;NC_003282.8;NC_003282.8;NC_003282.8;NC_003282.8;NC_003282.8;NC_003282.8;NC_003282.8;NC_003282.8;NC_003282.8;NC_003282.8;NC_003282.8;NC_003282.8;NC_003282.8;NC_003282.8;NC_003282.8;NC_003282.8;NC_003282.8;NC_003282.8;NC_003282.8	520286;520286;520557;520557;520794;520794;520936;520936;521090;521090;521798;521798;521931;521931;522090;522090;522756;522756;523034;523034;523341;523341;523473;523473;523700	520508;520508;520747;520747;520890;520890;521037;521037;521260;521260;521878;521878;522041;522041;522382;522382;522878;522878;523125;523125;523413;523413;523553;523645;523739	-;-;-;-;-;-;-;-;-;-;-;-;-;-;-;-;-;-;-;-;-;-;-;-;-	1770	8.69752	6.07965	5.23802	4.55702	3.89024	3.00604	3.45978	4.10793	3.89946	2.76599	5.0751	2.91458	5.04391	5.71342	4.34668	3.5975	0.000735119	0.00579669	0.828078	0.122602	0.266655	-0.33947
asna-1	NC_003281.10;NC_003281.10;NC_003281.10;NC_003281.10	8895089;8895571;8896038;8896376	8895522;8895829;8896247;8896501	+;+;+;+	1029	41.4212	43.2337	39.4787	41.6983	46.5825	49.0018	50.7714	48.8545	48.7083	42.402	43.5687	31.0127	47.433	45.8469	46.3901	46.8135	0.0133378	0.0470042	-0.162181	0.158841	0.316881	-0.155826
asna-2	NC_003284.9;NC_003284.9;NC_003284.9;NC_003284.9;NC_003284.9	2382691;2383173;2383906;2384160;2384510	2383127;2383425;2384107;2384459;2384764	+;+;+;+;+	1447	1.38942	1.39061	1.64051	1.16074	1.20641	1.22568	1.19027	1.13144	1.82473	1.69171	1.93643	2.57983	1.97279	2.40875	2.29595	2.62223	0.105736	0.213053	0.304989	0.373208	0.555985	-0.171608
asns-1	NC_003283.11;NC_003283.11;NC_003283.11;NC_003283.11;NC_003283.11;NC_003283.11;NC_003283.11	8546288;8546491;8546643;8546760;8547052;8547547;8548392	8546440;8546580;8546715;8546891;8547498;8548180;8548518	+;+;+;+;+;+;+	1656	0.589688	0.409438	0.270464	0.40098	0.409948	0.58531	1.06894	0.261699	0.307697	0.328489	0.796252	0.422669	0.270402	0.444665	0.699526	0.605743	NA	NA	NA	0.7193	0.834155	-0.136158
asns-2	NC_003284.9;NC_003284.9;NC_003284.9;NC_003284.9;NC_003284.9;NC_003284.9;NC_003284.9;NC_003284.9;NC_003284.9;NC_003284.9;NC_003284.9;NC_003284.9;NC_003284.9;NC_003284.9;NC_003284.9;NC_003284.9;NC_003284.9;NC_003284.9;NC_003284.9;NC_003284.9	8748610;8748701;8748766;8748770;8748959;8749523;8749523;8749523;8749977;8749977;8749977;8750195;8750195;8750195;8750594;8750594;8750594;8750780;8750780;8750780	8748722;8748722;8749472;8749472;8749468;8749928;8749928;8749928;8750146;8750146;8750146;8750284;8750284;8750284;8750732;8750732;8750732;8750862;8750862;8750862	-;-;-;-;-;-;-;-;-;-;-;-;-;-;-;-;-;-;-;-	1708	25.7617	64.2583	46.8605	57.9957	31.3289	48.4057	31.386	28.6153	12.0688	11.4258	13.2207	20.915	43.0285	18.4235	29.1638	24.4879	0.0906481	0.19058	0.556079	0.0057254	0.0322272	-0.954609
asp-1	NC_003283.11	19049562	19050752	-	1191	2149.73	1843.28	1659.93	1602.42	877.907	916.115	832.72	847.522	1489.53	1336.58	1538.45	1237.26	706.643	536.209	661.579	577.009	1.18585e-08	3.13255e-06	1.13242	1.87099e-07	5.45603e-05	1.19453
asp-11	NC_003283.11;NC_003283.11;NC_003283.11;NC_003283.11;NC_003283.11;NC_003283.11	8274353;8274504;8274926;8275218;8275392;8275599	8274453;8274732;8275176;8275346;8275505;8275757	+;+;+;+;+;+	983	0.262962	0.178001	0.273381	0.0397357	0	0.083918	0.0973392	0.073478	0.235618	0.161404	0.223566	0.079116	0.227765	0	0	0.0887355	NA	NA	NA	NA	NA	NA
asp-12	NC_003283.11;NC_003283.11;NC_003283.11;NC_003283.11	8270645;8271007;8271273;8271727	8270958;8271220;8271650;8272008	+;+;+;+	1188	23.6443	20.1597	21.4331	20.7795	7.34712	9.13099	7.99384	7.33638	39.7328	34.8954	32.766	13.2128	10.4361	8.26449	6.66009	8.42533	3.22076e-09	1.56087e-06	1.50703	4.37737e-05	0.00119282	1.8419
asp-13	NC_003283.11;NC_003283.11;NC_003283.11;NC_003283.11;NC_003283.11;NC_003283.11;NC_003283.11	8641620;8641810;8641979;8642154;8642450;8642685;8642880	8641766;8641929;8642107;8642402;8642533;8642814;8643190	-;-;-;-;-;-;-	1170	28.4758	30.4711	30.2804	24.1372	5.305	6.73327	5.05001	6.62612	17.8163	13.7157	21.46	9.28378	11.2903	16.4476	10.4614	7.75351	4.15278e-10	3.91786e-07	2.32778	0.113321	0.253637	0.444843
asp-14	NC_003284.9;NC_003284.9;NC_003284.9;NC_003284.9;NC_003284.9;NC_003284.9;NC_003284.9	6444232;6444377;6444517;6444722;6445164;6445566;6446510	6444328;6444461;6444676;6445117;6445300;6445694;6446606	-;-;-;-;-;-;-	1101	851.36	1041.19	620.312	732.866	699.2	973.394	905.678	691.543	331.115	287.326	363.082	466.249	513.062	178.306	341.253	213.334	0.713803	0.811702	0.0573598	0.422899	0.602498	0.250138
asp-17	NC_003283.11;NC_003283.11	19035753;19036509	19036118;19037318	-;-	1176	1.1723	1.56228	2.51366	1.64411	4.61819	5.47137	5.28868	5.85529	0.196949	0.154189	0.42047	0.220439	1.2851	3.31865	1.89575	2.151	1.52904e-05	0.000375841	-1.53362	5.1459e-06	0.000301923	-3.12617
asp-2	NC_003283.11;NC_003283.11;NC_003283.11	9203079;9203648;9204589	9203439;9204519;9204645	+;+;+	1290	67.5952	60.6649	70.4123	57.9241	32.6281	32.7248	30.8935	34.5653	43.737	37.4249	36.798	42.6032	24.7323	21.4631	23.7715	16.6002	3.62681e-08	6.06366e-06	1.04618	3.08312e-05	0.000965613	0.917678
asp-3	NC_003284.9;NC_003284.9;NC_003284.9;NC_003284.9	6791191;6791330;6791658;6791816	6791249;6791606;6791762;6792571	+;+;+;+	1197	593.189	568.14	505.643	505.808	253.008	265.805	247.585	244.947	451.344	404.254	441.321	442.338	202.499	159.864	194.685	163.323	2.81788e-10	3.78316e-07	1.17444	6.06762e-08	3.13133e-05	1.29576
asp-4	NC_003284.9;NC_003284.9;NC_003284.9;NC_003284.9;NC_003284.9;NC_003284.9	13219075;13219279;13220034;13220404;13220574;13221342	13219225;13219822;13220276;13220527;13220760;13221427	-;-;-;-;-;-	1335	60.7342	64.1412	64.3987	64.2957	73.6083	76.4049	72.9281	76.1604	44.6743	41.6643	51.2581	32.4677	56.7488	74.6662	64.7029	60.7485	0.0162304	0.0546167	-0.163907	0.00066654	0.00735273	-0.580575
asp-5	NC_003283.11;NC_003283.11;NC_003283.11;NC_003283.11	8272387;8272747;8273253;8273713	8272700;8272960;8273630;8273988	+;+;+;+	1182	457.256	413.179	316.137	315.026	209.8	239.239	241.356	222.186	359.979	311.453	384.52	271.837	175.591	129.103	141.016	138.515	8.64592e-06	0.000256057	0.786685	6.53705e-07	8.99894e-05	1.20231
asp-6	NC_003283.11;NC_003283.11;NC_003283.11	8267614;8268453;8268628	8268345;8268582;8268935	-;-;-	1170	2372.03	2130.44	1675.39	1701.99	1500.9	1645.02	1688.46	1513.33	1622.67	1581.88	1752.54	1302.99	876.339	768.17	844.087	835.627	0.00157999	0.00998494	0.380868	3.32595e-07	6.55499e-05	0.931513
asp-8	NC_003283.11;NC_003283.11;NC_003283.11;NC_003283.11	3024563;3024837;3024988;3027521	3024785;3024936;3025459;3027886	+;+;+;+	1161	5.49192	5.9154	5.43948	5.61847	1.42006	1.7763	1.31865	1.36868	2.91261	2.61603	2.69738	2.38918	1.78381	1.81819	1.54372	1.27722	9.41062e-09	2.85084e-06	2.00109	0.000602455	0.00688901	0.747064
aspm-1	NC_003279.8;NC_003279.8;NC_003279.8;NC_003279.8;NC_003279.8;NC_003279.8;NC_003279.8;NC_003279.8	9222007;9222588;9222710;9223440;9224440;9225181;9225569;9226323	9222443;9222661;9223080;9224393;9225076;9225504;9226271;9226383	-;-;-;-;-;-;-;-	3561	29.1649	30.1821	35.9909	34.8317	31.8984	31.0414	30.0408	30.3641	27.5645	29.2408	32.0299	34.5467	31.7354	31.7624	32.5736	31.8436	0.0999764	0.204463	0.155079	0.80046	0.888942	-0.0243707
asps-1	NC_003283.11;NC_003283.11;NC_003283.11;NC_003283.11;NC_003283.11	10315363;10315955;10316213;10316592;10316984	10315900;10316056;10316539;10316935;10317394	-;-;-;-;-	1722	39.129	40.9622	44.7629	42.4399	39.3673	36.3355	38.6461	39.4141	42.7985	43.3835	44.7316	36.9134	40.0783	41.4224	38.8271	39.6371	0.0176569	0.0578546	0.197534	0.200207	0.368397	0.0889475
ast-1	NC_003280.10;NC_003280.10;NC_003280.10;NC_003280.10;NC_003280.10;NC_003280.10;NC_003280.10;NC_003280.10	4128104;4128795;4128981;4132794;4132989;4133145;4134499;4134651	4128208;4128934;4129289;4132937;4133091;4133215;4134571;4134839	-;-;-;-;-;-;-;-	1134	3.06462	3.12456	0.710935	2.48001	0.81246	0.872924	0.738306	0.552014	2.57347	2.47844	2.22866	3.92056	0.444231	0.909093	1.1179	0.576898	0.000971089	0.00704733	1.70672	9.02364e-05	0.00197784	1.90968
atad-3	NC_003280.10;NC_003280.10;NC_003280.10	10248991;10249412;10250472	10249365;10250424;10250871	+;+;+	1788	181.146	185.055	219.724	207.491	147.982	138.281	143.46	146.06	198.995	197.882	197.903	189.338	163.865	150.074	153.206	157.855	3.29492e-05	0.00063999	0.539524	0.000137371	0.00257063	0.35006
atat-2	NC_003284.9;NC_003284.9;NC_003284.9;NC_003284.9;NC_003284.9;NC_003284.9	5849108;5849358;5850177;5850409;5851459;5851657	5849248;5849452;5850348;5850502;5851610;5851794	+;+;+;+;+;+	792	3.91654	3.31393	2.77103	3.05774	4.89808	5.83272	5.13458	4.7119	4.44508	5.26579	4.64782	4.43517	5.61852	6.66324	5.60221	7.26891	0.00163849	0.0102322	-0.589963	0.0141135	0.060276	-0.398019
ate-1	NC_003279.8;NC_003279.8;NC_003279.8;NC_003279.8;NC_003279.8;NC_003279.8;NC_003279.8;NC_003279.8;NC_003279.8;NC_003279.8;NC_003279.8;NC_003279.8;NC_003279.8;NC_003279.8;NC_003279.8;NC_003279.8;NC_003279.8;NC_003279.8;NC_003279.8;NC_003279.8;NC_003279.8;NC_003279.8;NC_003279.8;NC_003279.8;NC_003279.8;NC_003279.8;NC_003279.8;NC_003279.8;NC_003279.8;NC_003279.8;NC_003279.8;NC_003279.8;NC_003279.8;NC_…	9611937;9611937;9611937;9611937;9611937;9612407;9612407;9612407;9612407;9612407;9612906;9612906;9612906;9612906;9612906;9613262;9613262;9613262;9613262;9613262;9613826;9613826;9613826;9613826;9613826;9613995;9614143;9614143;9614143;9614143;9614340;9614340;9614340;9614731;9614731;9614731;9614975;9614975;9614975;9614975	9612360;9612360;9612360;9612360;9612360;9612562;9612562;9612562;9612562;9612562;9613211;9613211;9613211;9613211;9613211;9613389;9613389;9613389;9613389;9613389;9614015;9614015;9614015;9614015;9614015;9614015;9614189;9614209;9614209;9614209;9614403;9614368;9614403;9614814;9614814;9614814;9615077;9615077;9615077;9615077	-;-;-;-;-;-;-;-;-;-;-;-;-;-;-;-;-;-;-;-;-;-;-;-;-;-;-;-;-;-;-;-;-;-;-;-;-;-;-;-	1522	31.6462	33.8425	32.0173	32.7341	34.9823	34.9044	35.8345	37.2376	32.7331	32.3159	33.4991	29.1088	37.0151	39.8179	35.8729	38.2692	0.314201	0.461108	-0.0608123	0.00681589	0.0365436	-0.221276
atf-2	NC_003280.10;NC_003280.10;NC_003280.10;NC_003280.10;NC_003280.10;NC_003280.10	8751986;8752191;8752797;8753102;8753432;8753619	8752116;8752566;8753019;8753358;8753530;8753738	+;+;+;+;+;+	1206	20.8146	19.9858	8.54183	13.5059	5.26727	6.46388	4.99844	4.59166	17.2461	17.441	16.9927	24.1395	6.08	5.12892	7.37625	7.05193	6.96714e-05	0.00107252	1.61705	2.41995e-06	0.000192394	1.59706
atf-5	NC_003284.9;NC_003284.9;NC_003284.9	14809347;14809469;14810269	14809424;14809744;14810541	-;-;-	627	96.1499	106.953	100.221	83.8517	70.9964	79.5969	95.303	82.9038	89.0617	85.0238	82.4997	74.3807	92.9761	74.9676	90.7741	83.6099	0.00676147	0.028333	0.309485	0.741172	0.849185	-0.0280578
atf-6	NC_003284.9;NC_003284.9;NC_003284.9;NC_003284.9;NC_003284.9;NC_003284.9;NC_003284.9;NC_003284.9;NC_003284.9;NC_003284.9	12480948;12481097;12481581;12481905;12482126;12482351;12482637;12482772;12483235;12484186	12481040;12481288;12481856;12482075;12482302;12482590;12482722;12483002;12483451;12484272	+;+;+;+;+;+;+;+;+;+	1770	8.43789	8.69934	5.99716	7.32654	9.47903	9.49583	9.31167	9.42648	9.02895	9.55292	10.9572	11.4167	10.9416	9.84594	11.0643	10.349	0.034312	0.0942974	-0.240331	0.897193	0.947546	-0.0147709
atf-7	NC_003281.10;NC_003281.10;NC_003281.10;NC_003281.10;NC_003281.10;NC_003281.10;NC_003281.10;NC_003281.10;NC_003281.10;NC_003281.10;NC_003281.10;NC_003281.10;NC_003281.10;NC_003281.10;NC_003281.10;NC_003281.10;NC_003281.10;NC_003281.10;NC_003281.10;NC_003281.10;NC_003281.10	4492306;4492306;4492306;4492652;4492652;4492652;4492786;4492810;4492810;4492810;4493158;4493158;4493158;4493158;4493679;4493679;4493679;4493679;4494187;4498491;4498491	4492416;4492416;4492416;4492759;4492768;4492768;4493101;4493101;4493101;4493101;4493561;4493561;4493561;4493561;4494092;4494080;4494092;4494092;4494378;4498535;4498535	-;-;-;-;-;-;-;-;-;-;-;-;-;-;-;-;-;-;-;-;-	1599	197.636	191.814	190.164	189.939	184.912	187.347	184.278	193.92	203.207	195.303	201.246	232.04	199.582	198.882	202.316	211.18	0.054075	0.131363	0.109425	0.491493	0.660172	0.0622402
atf-8	NC_003283.11;NC_003283.11;NC_003283.11;NC_003283.11;NC_003283.11	6105736;6106336;6106458;6106948;6107228	6105897;6106401;6106562;6107169;6107398	+;+;+;+;+	726	8.70342	7.56178	2.65279	5.91821	1.20226	1.81799	1.18617	0.994888	9.66646	9.36602	9.49745	7.44502	1.77325	1.21713	2.82995	2.13261	2.56798e-05	0.000533526	2.30036	1.25693e-06	0.000136195	2.1835
atfs-1	NC_003283.11;NC_003283.11;NC_003283.11;NC_003283.11;NC_003283.11;NC_003283.11;NC_003283.11;NC_003283.11;NC_003283.11;NC_003283.11;NC_003283.11;NC_003283.11;NC_003283.11;NC_003283.11;NC_003283.11;NC_003283.11;NC_003283.11;NC_003283.11;NC_003283.11;NC_003283.11;NC_003283.11;NC_003283.11;NC_003283.11;NC_003283.11;NC_003283.11;NC_003283.11	14194483;14194483;14194483;14194633;14194633;14194633;14194753;14194753;14194753;14194973;14194973;14196215;14196215;14196215;14196333;14196339;14196339;14196345;14196553;14196553;14196553;14196553;14197304;14197304;14197304;14197304	14194578;14194578;14194578;14194703;14194703;14194703;14195128;14194924;14194924;14195128;14195128;14196286;14196286;14196286;14196419;14196419;14196419;14196419;14197205;14197205;14197205;14197205;14197421;14197421;14197421;14197421	+;+;+;+;+;+;+;+;+;+;+;+;+;+;+;+;+;+;+;+;+;+;+;+;+;+	1473	49.8771	45.199	45.9748	44.9205	44.6394	50.206	57.6348	55.3607	47.9105	57.2415	55.8366	57.1975	54.6242	54.7567	53.0768	58.4326	0.295611	0.442328	-0.0869174	0.926565	0.962021	0.00814891
atg-10	NC_003280.10;NC_003280.10;NC_003280.10;NC_003280.10	8659146;8659281;8659456;8659702	8659232;8659410;8659654;8659759	+;+;+;+	474	3.63561	4.42975	4.91355	4.6147	5.62659	5.48202	3.88592	3.75874	6.10792	4.01672	3.36139	6.34419	4.36921	4.50519	5.21061	5.75072	0.947067	0.969378	-0.0134448	0.859569	0.925118	0.0421602
atg-13	NC_003281.10;NC_003281.10;NC_003281.10;NC_003281.10;NC_003281.10;NC_003281.10;NC_003281.10	8156076;8156234;8156416;8156617;8156880;8157092;8158094	8156150;8156371;8156573;8156827;8157039;8157606;8158168	-;-;-;-;-;-;-	1332	36.9797	39.064	35.2729	35.4679	36.7323	38.5517	39.4375	36.3494	41.5233	42.5239	43.9284	31.1298	38.9543	38.3293	35.0662	40.4374	0.586803	0.713214	0.0312504	0.436315	0.614886	0.0748819
atg-16.1	NC_003284.9;NC_003284.9;NC_003284.9;NC_003284.9;NC_003284.9;NC_003284.9;NC_003284.9;NC_003284.9;NC_003284.9;NC_003284.9;NC_003284.9;NC_003284.9	4459869;4460002;4460199;4460528;4460944;4461123;4461293;4461626;4461741;4461920;4462100;4462369	4459956;4460151;4460466;4460645;4461070;4461244;4461383;4461697;4461871;4462040;4462307;4462609	-;-;-;-;-;-;-;-;-;-;-;-	1737	17.3617	16.47	14.9167	16.7754	19.2903	19.7443	18.5089	16.938	17.8943	17.7594	17.4123	18.3122	17.981	18.4127	19.7303	19.5846	0.130074	0.246947	-0.11287	0.455737	0.631312	-0.0600887
atg-16.2	NC_003280.10;NC_003280.10;NC_003280.10;NC_003280.10;NC_003280.10	6451163;6451725;6452100;6452324;6453017	6451253;6452047;6452274;6452967;6453388	-;-;-;-;-	1605	19.6128	19.746	14.3994	17.498	20.1819	22.9614	21.6408	21.0461	23.0025	23.4142	22.1648	14.3105	20.8199	19.3764	18.9018	20.2714	0.038903	0.102951	-0.199703	0.553228	0.708934	0.0756688
atg-18	NC_003283.11;NC_003283.11;NC_003283.11;NC_003283.11;NC_003283.11;NC_003283.11;NC_003283.11;NC_003283.11;NC_003283.11;NC_003283.11;NC_003283.11;NC_003283.11;NC_003283.11;NC_003283.11	8629724;8629789;8629843;8629843;8630082;8630082;8630328;8630328;8630890;8630890;8631110;8631110;8631258;8631258	8629788;8629799;8630030;8630030;8630249;8630249;8630806;8630806;8631062;8631062;8631207;8631207;8631325;8631325	-;-;-;-;-;-;-;-;-;-;-;-;-;-	1250	79.041	75.3619	77.019	78.8234	92.0747	88.8927	95.474	87.811	86.1227	84.0084	84.39	107.967	86.2434	87.9515	85.7314	91.6057	0.0144874	0.0499997	-0.157291	0.508828	0.674422	0.0745523
atg-2	NC_003284.9;NC_003284.9;NC_003284.9;NC_003284.9;NC_003284.9;NC_003284.9;NC_003284.9;NC_003284.9;NC_003284.9;NC_003284.9;NC_003284.9;NC_003284.9;NC_003284.9;NC_003284.9	6809104;6809304;6809540;6810004;6810268;6810564;6810854;6811527;6812550;6814753;6814905;6815009;6815637;6816455	6809256;6809487;6809926;6810210;6810514;6810805;6811475;6812502;6814704;6814851;6814963;6815584;6816359;6816697	+;+;+;+;+;+;+;+;+;+;+;+;+;+	6873	20.7647	20.303	12.6749	18.7799	21.9137	27.2631	28.5327	23.5508	18.6793	26.0229	21.971	14.6874	22.2044	18.1993	21.8219	22.2224	0.0107839	0.0402241	-0.413578	0.789939	0.881677	-0.0380696
atg-3	NC_003282.8;NC_003282.8;NC_003282.8;NC_003282.8;NC_003282.8	1010512;1011493;1011856;1012123;1012141	1010802;1011594;1012071;1012431;1012431	+;+;+;+;+	918	73.5865	77.4332	74.0627	74.844	83.5123	84.3335	84.8444	82.6409	87.6241	76.1452	83.0704	74.4811	72.1005	80.2409	77.4515	80.6707	0.122514	0.236608	-0.0872825	0.345333	0.528521	0.0704116
atg-4.1	NC_003279.8;NC_003279.8;NC_003279.8;NC_003279.8;NC_003279.8;NC_003279.8;NC_003279.8;NC_003279.8;NC_003279.8;NC_003279.8;NC_003279.8;NC_003279.8;NC_003279.8;NC_003279.8	13537135;13537135;13537970;13537970;13540329;13540329;13541195;13541195;13541389;13541389;13542047;13542047;13542170;13542170	13537253;13537253;13538596;13538596;13540532;13540532;13541336;13541336;13541444;13541444;13542118;13542118;13542395;13542314	-;-;-;-;-;-;-;-;-;-;-;-;-;-	1446	24.9871	21.4181	17.6244	21.4885	24.6479	24.8301	26.5349	24.3593	27.1015	25.4245	25.21	23.611	20.6512	21.6938	23.5498	26.8437	0.0771906	0.169951	-0.161522	0.13099	0.278788	0.149128
atg-4.2	NC_003282.8;NC_003282.8;NC_003282.8;NC_003282.8;NC_003282.8;NC_003282.8;NC_003282.8;NC_003282.8;NC_003282.8;NC_003282.8	11668050;11668891;11669075;11669519;11669667;11670220;11670433;11670585;11670804;11671234	11668303;11669030;11669161;11669619;11669977;11670385;11670537;11670674;11670947;11671401	+;+;+;+;+;+;+;+;+;+	1566	18.2855	18.5478	16.2167	18.3952	20.4678	20.5438	20.4384	22.8771	17.3635	20.1039	19.8224	16.2644	21.9997	24.765	22.136	23.7702	0.0315113	0.0885534	-0.167285	0.00353543	0.0230874	-0.313523
atg-5	NC_003279.8;NC_003279.8;NC_003279.8;NC_003279.8;NC_003279.8;NC_003279.8;NC_003279.8;NC_003279.8;NC_003279.8;NC_003279.8	1709587;1709587;1709587;1710669;1710669;1710669;1712710;1712716;1715162;1715162	1709733;1709733;1709733;1711013;1710996;1710996;1712828;1712828;1715395;1715395	+;+;+;+;+;+;+;+;+;+	845	32.5281	33.9079	32.2268	30.809	34.948	36.1205	34.1973	37.0974	39.6619	35.4069	32.6397	32.9798	35.9354	33.3761	38.2819	35.5359	0.335077	0.482183	-0.0642195	0.972526	0.985806	-0.00298679
atg-7	NC_003282.8;NC_003282.8;NC_003282.8;NC_003282.8;NC_003282.8;NC_003282.8;NC_003282.8	11078818;11079068;11079291;11079928;11080509;11080708;11080924	11079018;11079238;11079884;11080458;11080661;11080874;11081050	-;-;-;-;-;-;-	1944	18.7782	20.2405	19.8601	20.0927	23.5471	22.5005	21.7062	21.0048	20.2899	21.325	19.1334	20.4896	22.1272	22.8536	22.4303	22.8163	0.17724	0.307297	-0.0940941	0.11264	0.252364	-0.126679
atg-9	NC_003283.11;NC_003283.11;NC_003283.11;NC_003283.11;NC_003283.11;NC_003283.11;NC_003283.11;NC_003283.11;NC_003283.11;NC_003283.11;NC_003283.11;NC_003283.11;NC_003283.11	349385;349473;349708;350338;351903;353163;353413;354725;356996;357613;357642;358469;358469	349417;349603;349765;350544;352331;353354;353555;355587;357259;357691;357691;358835;358835	+;+;+;+;+;+;+;+;+;+;+;+;+	2766	15.264	14.1543	13.1808	15.1453	18.3551	18.4159	21.2661	19.4891	15.8176	17.3968	17.1022	14.9581	16.8668	18.0497	17.3844	18.669	0.00027022	0.00281705	-0.351989	0.18637	0.35219	-0.0996548
atgl-1	NC_003281.10;NC_003281.10;NC_003281.10;NC_003281.10;NC_003281.10;NC_003281.10;NC_003281.10;NC_003281.10;NC_003281.10;NC_003281.10;NC_003281.10;NC_003281.10;NC_003281.10;NC_003281.10;NC_003281.10	6416147;6416487;6416668;6416672;6417454;6417454;6417622;6417803;6417803;6417955;6417955;6418201;6418201;6419126;6419126	6416489;6416489;6417253;6417253;6417754;6417567;6417754;6417906;6417906;6418120;6418120;6418631;6418631;6419454;6419454	-;-;-;-;-;-;-;-;-;-;-;-;-;-;-	2260	25.5441	26.1592	22.7908	22.9781	25.7474	27.1108	28.1973	25.1949	32.067	29.0643	31.0565	34.5439	28.6677	27.2607	28.9362	29.2075	0.396352	0.54452	-0.0525692	0.061092	0.164693	0.17864
atgp-1	NC_003282.8;NC_003282.8;NC_003282.8;NC_003282.8;NC_003282.8;NC_003282.8;NC_003282.8;NC_003282.8;NC_003282.8;NC_003282.8;NC_003282.8;NC_003282.8;NC_003282.8	17269343;17269471;17269620;17270087;17270545;17270759;17270898;17271269;17271431;17271620;17271620;17271949;17271949	17269426;17269571;17269752;17270484;17270710;17270847;17271072;17271571;17271571;17271901;17271901;17272059;17272059	+;+;+;+;+;+;+;+;+;+;+;+;+	1842	20.0363	22.3469	14.4676	15.6071	13.8865	19.3465	18.9992	15.0836	17	14.8152	17.5234	15.9736	15.7102	11.9263	13.9305	13.3066	0.236952	0.376315	0.173592	0.0186047	0.0726453	0.274523
atgp-2	NC_003280.10;NC_003280.10;NC_003280.10;NC_003280.10;NC_003280.10;NC_003280.10;NC_003280.10;NC_003280.10;NC_003280.10;NC_003280.10;NC_003280.10;NC_003280.10;NC_003280.10;NC_003280.10;NC_003280.10;NC_003280.10;NC_003280.10;NC_003280.10;NC_003280.10;NC_003280.10;NC_003280.10;NC_003280.10	14640375;14640375;14640375;14640629;14640629;14640629;14640774;14640774;14640774;14641898;14641898;14642053;14642053;14642210;14642210;14642501;14642501;14642733;14642733;14643502;14643502;14644025	14640491;14640491;14640491;14640718;14640718;14640718;14641142;14641208;14641208;14642004;14642004;14642165;14642165;14642453;14642453;14642686;14642686;14643094;14643094;14643659;14643741;14644074	-;-;-;-;-;-;-;-;-;-;-;-;-;-;-;-;-;-;-;-;-;-	1944	12.3957	11.5885	9.48078	10.4783	12.2225	14.4593	13.9786	12.5212	11.4972	10.4584	10.9939	13.1619	13.9933	13.3965	14.1665	14.0106	0.0329615	0.0916152	-0.205709	0.0429703	0.130563	-0.239486
ath-1	NC_003279.8;NC_003279.8;NC_003279.8;NC_003279.8;NC_003279.8;NC_003279.8;NC_003279.8;NC_003279.8;NC_003279.8;NC_003279.8;NC_003279.8;NC_003279.8;NC_003279.8;NC_003279.8;NC_003279.8;NC_003279.8;NC_003279.8;NC_003279.8;NC_003279.8;NC_003279.8;NC_003279.8	8037184;8037184;8037184;8037184;8037888;8037888;8037888;8037888;8038100;8038100;8038100;8038100;8038676;8038676;8038676;8038676;8039068;8039068;8039068;8039341;8039695	8037231;8037231;8037231;8037231;8038052;8038052;8038052;8038052;8038394;8038394;8038394;8038394;8038839;8038910;8038910;8038910;8039181;8039181;8039181;8039528;8039752	-;-;-;-;-;-;-;-;-;-;-;-;-;-;-;-;-;-;-;-;-	1103	21.5345	21.0986	18.7399	19.5301	19.2997	18.697	18.1089	20.2564	18.9195	19.4601	20.6964	13.6904	19.8672	18.7819	18.9836	18.2283	0.0512543	0.126418	0.154298	0.678477	0.806267	-0.0457449
athp-1	NC_003281.10;NC_003281.10;NC_003281.10;NC_003281.10;NC_003281.10;NC_003281.10;NC_003281.10;NC_003281.10;NC_003281.10;NC_003281.10;NC_003281.10;NC_003281.10	10882370;10882487;10883185;10884091;10885208;10886565;10887846;10888663;10890122;10891033;10892491;10893403	10882435;10882618;10883556;10884197;10885488;10886882;10887977;10889313;10890330;10891610;10892924;10893575	+;+;+;+;+;+;+;+;+;+;+;+	3453	27.0494	28.4278	31.0915	31.5377	31.1056	29.3127	28.9506	29.2918	25.0796	26.6239	28.1469	27.26	29.9399	32.1445	30.3262	30.4082	0.370233	0.517822	0.0693299	0.035616	0.114318	-0.173085
athp-2	NC_003280.10;NC_003280.10;NC_003280.10;NC_003280.10;NC_003280.10;NC_003280.10;NC_003280.10;NC_003280.10;NC_003280.10	4340151;4341094;4342196;4343311;4345277;4346747;4348334;4349904;4350422	4340308;4341558;4342467;4344710;4345693;4347236;4348949;4350237;4350553	+;+;+;+;+;+;+;+;+	4284	34.5004	34.0791	33.0167	37.0999	48.1684	44.9476	46.3123	44.8873	30.4059	37.8609	38.5577	30.326	45.3051	50.3114	46.3413	51.6816	0.000101543	0.00141475	-0.336506	0.000326582	0.00452367	-0.477431
athp-3	NC_003282.8;NC_003282.8;NC_003282.8;NC_003282.8	17046483;17046969;17047665;17048249	17046629;17047169;17048072;17048353	-;-;-;-	861	19.8147	19.0522	21.8482	24.2028	32.1865	30.5151	24.2267	29.6969	22.0852	24.061	22.5253	21.1364	32.6998	34.2668	36.2504	35.8127	0.00646697	0.0274331	-0.381485	1.09949e-05	0.000489166	-0.608519
atic-1	NC_003282.8;NC_003282.8;NC_003282.8;NC_003282.8;NC_003282.8;NC_003282.8;NC_003282.8;NC_003282.8;NC_003282.8;NC_003282.8;NC_003282.8;NC_003282.8;NC_003282.8;NC_003282.8;NC_003282.8;NC_003282.8;NC_003282.8;NC_003282.8;NC_003282.8;NC_003282.8;NC_003282.8;NC_003282.8;NC_003282.8;NC_003282.8;NC_003282.8;NC_003282.8;NC_003282.8;NC_003282.8;NC_003282.8;NC_003282.8;NC_003282.8;NC_003282.8;NC_003282.8;NC_…	7882067;7882359;7883837;7885446;7886826;7891356;7891599;7891599;7892665;7892665;7892718;7892988;7892988;7892988;7893686;7893686;7893686;7893978;7894280;7894280;7894280;7894407;7894407;7894407;7894544;7894544;7894544;7894775;7894775;7894775;7895068;7895068;7895068;7898746;7898746;7898746;7898990;7898990;7898990;7899234;7899234;7899234;7899996;7899996;7899996	7882088;7882606;7883948;7885537;7886876;7891490;7891695;7891695;7892730;7892730;7892730;7893113;7893113;7893113;7893799;7893799;7893799;7894028;7894361;7894361;7894361;7894500;7894500;7894500;7894672;7894672;7894672;7894867;7894867;7894867;7895141;7895141;7895141;7898857;7898857;7898857;7899046;7899046;7899046;7899329;7899329;7899329;7900115;7900115;7900115	+;+;+;+;+;+;+;+;+;+;+;+;+;+;+;+;+;+;+;+;+;+;+;+;+;+;+;+;+;+;+;+;+;+;+;+;+;+;+;+;+;+;+;+;+	1971	5.36247	3.99487	4.22665	3.10143	4.73593	5.26296	4.30847	4.28756	5.01768	4.43886	5.4356	3.72217	5.1117	6.66253	5.92165	6.26211	0.560207	0.690097	-0.0901041	0.0186418	0.0726468	-0.350619
atl-1	NC_003283.11;NC_003283.11;NC_003283.11;NC_003283.11;NC_003283.11;NC_003283.11;NC_003283.11;NC_003283.11;NC_003283.11;NC_003283.11;NC_003283.11;NC_003283.11;NC_003283.11;NC_003283.11;NC_003283.11;NC_003283.11;NC_003283.11;NC_003283.11;NC_003283.11;NC_003283.11;NC_003283.11;NC_003283.11;NC_003283.11;NC_003283.11;NC_003283.11;NC_003283.11;NC_003283.11;NC_003283.11;NC_003283.11;NC_003283.11;NC_003283…	9634980;9634980;9634980;9635226;9635226;9635226;9635955;9635955;9635955;9636339;9636339;9636339;9637172;9637172;9637172;9638249;9638249;9638271;9638428;9638428;9638428;9640749;9640749;9641101;9641101;9641438;9641438;9641698;9641698;9643065;9643065;9644191;9644191;9644464;9644464;9644995;9644995;9645119;9645119;9645232;9645232;9645381;9645381	9635177;9635177;9635177;9635906;9635906;9635906;9636080;9636080;9636080;9636992;9636992;9636992;9638171;9638200;9638200;9638380;9638380;9638380;9638961;9638781;9638961;9641052;9641052;9641393;9641393;9641648;9641648;9643020;9643020;9644143;9644143;9644418;9644418;9644946;9644946;9645074;9645074;9645183;9645183;9645333;9645333;9645454;9645454	-;-;-;-;-;-;-;-;-;-;-;-;-;-;-;-;-;-;-;-;-;-;-;-;-;-;-;-;-;-;-;-;-;-;-;-;-;-;-;-;-;-;-	7596	9.93675	10.3831	11.4095	11.3514	10.9258	10.7567	11.0473	10.5991	8.69613	11.7566	12.1803	10.3613	11.1121	12.5054	11.55	12.2986	0.358577	0.50596	0.0680701	0.280361	0.462939	-0.120024
atln-1	NC_003282.8;NC_003282.8;NC_003282.8;NC_003282.8;NC_003282.8;NC_003282.8;NC_003282.8;NC_003282.8;NC_003282.8;NC_003282.8;NC_003282.8;NC_003282.8;NC_003282.8;NC_003282.8;NC_003282.8;NC_003282.8;NC_003282.8;NC_003282.8;NC_003282.8;NC_003282.8;NC_003282.8;NC_003282.8;NC_003282.8;NC_003282.8;NC_003282.8;NC_003282.8;NC_003282.8	2788701;2788701;2789757;2789757;2790492;2790492;2791624;2791624;2792269;2792269;2793348;2793348;2793429;2793757;2793757;2793757;2794478;2794478;2794478;2795654;2795654;2795654;2795708;2796378;2796430;2796430;2796430	2788898;2788898;2789865;2789865;2790634;2790634;2791728;2791728;2792469;2792469;2793486;2793486;2793486;2793906;2793906;2793906;2794743;2794743;2794743;2795893;2795893;2795893;2795893;2796434;2796600;2796600;2796600	+;+;+;+;+;+;+;+;+;+;+;+;+;+;+;+;+;+;+;+;+;+;+;+;+;+;+	1774	36.1364	37.8505	41.0902	42.7372	50.5684	44.3147	48.4086	51.4776	39.8336	35.8257	39.9827	44.8696	44.7091	55.7878	48.0753	48.174	0.0175908	0.0577097	-0.227445	0.0292471	0.0998328	-0.266296
atln-2	NC_003282.8;NC_003282.8;NC_003282.8;NC_003282.8;NC_003282.8;NC_003282.8;NC_003282.8;NC_003282.8;NC_003282.8;NC_003282.8;NC_003282.8;NC_003282.8;NC_003282.8;NC_003282.8;NC_003282.8;NC_003282.8;NC_003282.8;NC_003282.8;NC_003282.8;NC_003282.8;NC_003282.8;NC_003282.8;NC_003282.8;NC_003282.8;NC_003282.8;NC_003282.8;NC_003282.8;NC_003282.8;NC_003282.8;NC_003282.8	14981628;14981628;14985440;14985440;14989515;14989515;14989743;14989743;14989769;14989769;14990763;14990763;14990763;14990763;14991327;14991327;14991327;14991327;14993087;14993087;14993087;14993087;14994364;14994364;14994364;14994364;14995911;14995911;14996091;14996091	14981720;14981720;14985535;14985535;14989698;14989698;14989810;14989810;14989810;14989810;14990852;14990852;14990852;14990852;14991440;14991440;14991440;14991440;14993318;14993318;14993318;14993318;14994833;14994776;14994833;14994776;14996043;14996043;14996230;14996230	+;+;+;+;+;+;+;+;+;+;+;+;+;+;+;+;+;+;+;+;+;+;+;+;+;+;+;+;+;+	1620	1.63109	1.67415	0.594421	1.22967	1.79596	1.74403	1.86053	1.48619	1.34392	1.97276	1.72964	1.36819	1.19202	1.48485	1.84839	1.89799	0.179598	0.30992	-0.365969	0.959572	0.979771	0.0100411
atm-1	NC_003279.8;NC_003279.8;NC_003279.8;NC_003279.8;NC_003279.8;NC_003279.8;NC_003279.8;NC_003279.8;NC_003279.8;NC_003279.8;NC_003279.8;NC_003279.8;NC_003279.8;NC_003279.8;NC_003279.8;NC_003279.8;NC_003279.8;NC_003279.8;NC_003279.8;NC_003279.8;NC_003279.8;NC_003279.8;NC_003279.8;NC_003279.8;NC_003279.8;NC_003279.8;NC_003279.8;NC_003279.8;NC_003279.8;NC_003279.8;NC_003279.8;NC_003279.8;NC_003279.8;NC_…	183376;183507;183725;189049;189645;190557;191178;191582;191779;192692;192695;193589;193589;194710;194710;195020;195020;195357;195357;196083;196083;197205;197205;197959;197959;200047;200047;201303;201303;202124;202124;203067;203067;204262;204262;205074;205074;205300;205300;206420;206420;206693;206693;207061;207061;207704;207704	183456;183629;184209;189211;189963;191067;191299;191725;191858;193095;193095;193934;193934;194798;194798;195215;195215;195523;195523;196333;196333;197653;197653;198073;198073;200503;200503;201693;201693;202447;202447;203358;203358;204685;204685;205218;205218;205597;205597;206591;206591;206781;206781;207311;207311;207952;207952	+;+;+;+;+;+;+;+;+;+;+;+;+;+;+;+;+;+;+;+;+;+;+;+;+;+;+;+;+;+;+;+;+;+;+;+;+;+;+;+;+;+;+;+;+;+;+	7137	10.6925	10.8793	9.94368	11.5205	14.7572	14.4652	15.0492	14.9579	9.44362	13.5385	12.7519	10.1722	14.3913	15.8065	16.1852	17.2633	2.54724e-05	0.000533526	-0.387573	0.00246504	0.0181084	-0.451047
atn-1	NC_003283.11;NC_003283.11;NC_003283.11;NC_003283.11;NC_003283.11;NC_003283.11;NC_003283.11;NC_003283.11;NC_003283.11;NC_003283.11;NC_003283.11;NC_003283.11;NC_003283.11;NC_003283.11;NC_003283.11;NC_003283.11;NC_003283.11;NC_003283.11;NC_003283.11;NC_003283.11;NC_003283.11;NC_003283.11;NC_003283.11;NC_003283.11;NC_003283.11;NC_003283.11;NC_003283.11;NC_003283.11;NC_003283.11;NC_003283.11;NC_003283…	12478416;12478416;12479740;12479740;12479830;12479830;12480362;12480362;12480362;12480362;12480728;12480728;12481114;12481114;12481284;12481284;12481284;12481284;12481539;12481539;12481539;12481539;12482624;12482624;12482624;12482624;12483187;12483187;12483187;12483187;12483898;12483898;12483898;12483898	12478538;12478538;12480061;12480061;12480061;12480061;12480610;12480610;12480610;12480610;12480888;12480888;12481196;12481196;12481376;12481376;12481376;12481376;12482565;12482565;12482565;12482565;12483056;12483056;12483056;12483056;12483391;12483391;12483391;12483391;12484047;12484047;12484047;12484047	+;+;+;+;+;+;+;+;+;+;+;+;+;+;+;+;+;+;+;+;+;+;+;+;+;+;+;+;+;+;+;+;+;+	2846	23.2818	21.4108	16.548	20.0242	27.8747	33.2023	34.6125	28.5684	22.5997	25.8434	25.2989	22.4623	29.8943	27.4348	28.4692	30.6336	9.8413e-05	0.00138001	-0.542854	0.00512759	0.0298631	-0.253277
atp-1	NC_003279.8;NC_003279.8;NC_003279.8;NC_003279.8;NC_003279.8;NC_003279.8;NC_003279.8;NC_003279.8;NC_003279.8	12652390;12652618;12652654;12652800;12652800;12653285;12653285;12654145;12654145	12652434;12652746;12652746;12653230;12653230;12654086;12654086;12654354;12654354	+;+;+;+;+;+;+;+;+	1617	397.728	394.993	390.414	396.254	354.161	381.771	361.716	362.574	411.903	365.554	382.585	505.231	373.985	381.45	392.735	363.419	0.00389346	0.0190251	0.186791	0.183514	0.348804	0.169836
atp-2	NC_003281.10;NC_003281.10;NC_003281.10;NC_003281.10;NC_003281.10	5228428;5228566;5228698;5229375;5230135	5228518;5228648;5229327;5230086;5230235	+;+;+;+;+	1617	345.348	344.121	367.466	352.798	282.369	287.33	274.494	276.542	329.958	308.182	326.489	397.16	290.147	297.263	288.276	276.003	2.02706e-05	0.000456106	0.40576	0.0248805	0.0893834	0.270546
atp-3	NC_003279.8;NC_003279.8;NC_003279.8;NC_003279.8;NC_003279.8;NC_003279.8;NC_003279.8	5428777;5428777;5429169;5429169;5429311;5429311;5429747	5428992;5428992;5429266;5429266;5429620;5429623;5429806	-;-;-;-;-;-;-	687	458.495	450.873	420.898	399.386	395.41	423.234	412.892	403.9	509.412	439.228	461.684	520.738	451.9	435.424	366.795	422.263	0.0155201	0.0526559	0.153023	0.035275	0.113505	0.230437
atp-4	NC_003283.11;NC_003283.11	6426396;6426868	6426542;6427110	-;-	390	107.3	107.116	110.02	99.0025	96.9199	92.5384	93.1084	78.7727	100.247	97.9278	89.9489	133.341	88.8394	94.4059	76.5551	80.3494	0.00195483	0.0116461	0.302922	0.0389095	0.121748	0.343548
atp-5	NC_003283.11;NC_003283.11;NC_003283.11;NC_003283.11	11123114;11123194;11123413;11123811	11123149;11123367;11123723;11123865	-;-;-;-	576	234.258	232.731	230.049	219.578	188.871	210.024	209.725	206.78	240.78	237.007	240.13	207.322	239.878	212.856	210.41	213.146	0.00108543	0.00762981	0.242285	0.166186	0.32668	0.0990737
ATP6	NC_001328.1	2634	3233	+	600	307.461	302.088	321.958	304.669	234.535	234.138	204.526	280.168	333.522	363.937	308.13	195.832	299.363	247.173	280.497	274.474	0.000419478	0.00383011	0.448175	0.358098	0.540851	0.138383
atrn-1	NC_003284.9;NC_003284.9;NC_003284.9;NC_003284.9;NC_003284.9;NC_003284.9;NC_003284.9;NC_003284.9;NC_003284.9;NC_003284.9;NC_003284.9;NC_003284.9;NC_003284.9;NC_003284.9;NC_003284.9;NC_003284.9;NC_003284.9;NC_003284.9;NC_003284.9;NC_003284.9;NC_003284.9;NC_003284.9	14711594;14712299;14712478;14712614;14712774;14712950;14713444;14713752;14714183;14714479;14714670;14714909;14715079;14715906;14716246;14716472;14716692;14716880;14717032;14717298;14717446;14718217	14711707;14712411;14712565;14712726;14712887;14713394;14713702;14713837;14714426;14714622;14714853;14715032;14715238;14716193;14716419;14716636;14716835;14716977;14717247;14717395;14717548;14718552	+;+;+;+;+;+;+;+;+;+;+;+;+;+;+;+;+;+;+;+;+;+	3810	5.98548	6.34917	4.93148	6.35112	8.17093	8.47647	8.33786	8.17709	5.26447	5.22919	5.56624	6.52855	7.8524	8.02722	7.21679	7.32615	0.000180286	0.00214331	-0.418262	0.00423523	0.0259364	-0.399027
attf-2	NC_003283.11;NC_003283.11;NC_003283.11;NC_003283.11;NC_003283.11;NC_003283.11	7194361;7194578;7194808;7195735;7195919;7196054	7194525;7194760;7195401;7195869;7196007;7196135	-;-;-;-;-;-	1248	1106.51	1122.41	1226.69	1278.27	1411.47	1298.81	1306.14	1340.59	1304.97	1251.98	1197.55	1697.25	1359.66	1345.42	1386.9	1471.38	0.188418	0.320534	-0.102852	0.986224	0.994141	0.00228349
attf-3	NC_003281.10;NC_003281.10;NC_003281.10;NC_003281.10;NC_003281.10;NC_003281.10;NC_003281.10;NC_003281.10;NC_003281.10;NC_003281.10;NC_003281.10;NC_003281.10;NC_003281.10;NC_003281.10;NC_003281.10;NC_003281.10;NC_003281.10;NC_003281.10	70528;72046;73595;74809;76673;78274;79966;80617;81425;81874;83144;83430;84206;84655;84972;85769;86027;86207	70695;72423;73912;75075;77085;78476;80111;80867;81520;82055;83292;83558;84398;84771;85165;85977;86147;86377	-;-;-;-;-;-;-;-;-;-;-;-;-;-;-;-;-;-	3705	22.0003	24.0148	25.8277	29.2398	32.8443	30.1633	29.6609	31.0295	22.6111	25.8531	25.7654	29.6286	31.3555	35.7484	33.9917	34.5612	0.039856	0.104798	-0.214682	0.00637734	0.0348175	-0.35674
attf-4	NC_003281.10;NC_003281.10;NC_003281.10;NC_003281.10;NC_003281.10;NC_003281.10;NC_003281.10;NC_003281.10;NC_003281.10;NC_003281.10;NC_003281.10;NC_003281.10;NC_003281.10;NC_003281.10;NC_003281.10;NC_003281.10	6080576;6082165;6082171;6082791;6082791;6082803;6083178;6083273;6083273;6083273;6083626;6083626;6083626;6084273;6084273;6084273	6080674;6082269;6082269;6083223;6082970;6083223;6083223;6083482;6083482;6083482;6084210;6084210;6084210;6084430;6084430;6084430	+;+;+;+;+;+;+;+;+;+;+;+;+;+;+;+	1590	13.8187	13.3983	11.0845	11.7181	12.199	11.5177	10.1401	10.8419	12.644	12.1454	13.8908	13.8178	12.638	13.1373	11.5333	10.9034	0.0223459	0.0687739	0.23139	0.166422	0.326878	0.149047
attf-5	NC_003284.9;NC_003284.9;NC_003284.9;NC_003284.9;NC_003284.9;NC_003284.9;NC_003284.9;NC_003284.9;NC_003284.9;NC_003284.9;NC_003284.9;NC_003284.9;NC_003284.9;NC_003284.9;NC_003284.9;NC_003284.9;NC_003284.9;NC_003284.9;NC_003284.9;NC_003284.9;NC_003284.9;NC_003284.9;NC_003284.9;NC_003284.9;NC_003284.9;NC_003284.9	788411;788411;788482;788482;789699;789699;790521;790521;790844;790844;791016;791016;791415;791415;791647;791647;791926;791926;792087;792123;792297;792297;792765;792765;795233;795233	788414;788414;788598;788598;790270;790270;790613;790613;790954;790954;791355;791355;791602;791602;791879;791879;792029;792029;792250;792250;792716;792716;795183;795183;795300;795300	+;+;+;+;+;+;+;+;+;+;+;+;+;+;+;+;+;+;+;+;+;+;+;+;+;+	4833	5.31281	5.19531	4.44831	5.22904	6.14039	6.13181	5.79096	5.93812	4.63416	6.87993	5.62715	7.21175	6.9315	7.39464	7.61577	7.71561	0.0227091	0.0695161	-0.178491	0.111883	0.251539	-0.252471
attf-6	NC_003279.8;NC_003279.8;NC_003279.8;NC_003279.8;NC_003279.8;NC_003279.8;NC_003279.8;NC_003279.8;NC_003279.8;NC_003279.8;NC_003279.8;NC_003279.8;NC_003279.8;NC_003279.8;NC_003279.8	12788210;12790042;12791169;12792659;12794196;12795419;12798038;12800150;12800298;12800999;12802495;12804776;12806014;12806310;12806526	12788371;12790214;12791454;12792989;12794494;12796945;12798394;12800239;12800378;12801097;12803417;12805034;12806199;12806420;12806546	-;-;-;-;-;-;-;-;-;-;-;-;-;-;-	4905	16.2315	17.5332	18.1301	20.1791	20.1972	18.6047	19.5466	19.3347	16.1869	20.591	18.0618	19.0635	21.2139	20.6222	20.324	21.9712	0.687936	0.793192	-0.0321668	0.100227	0.234186	-0.161283
atx-2	NC_003281.10;NC_003281.10;NC_003281.10;NC_003281.10;NC_003281.10;NC_003281.10;NC_003281.10;NC_003281.10;NC_003281.10;NC_003281.10;NC_003281.10;NC_003281.10;NC_003281.10;NC_003281.10;NC_003281.10;NC_003281.10;NC_003281.10;NC_003281.10;NC_003281.10;NC_003281.10;NC_003281.10;NC_003281.10;NC_003281.10;NC_003281.10;NC_003281.10;NC_003281.10;NC_003281.10;NC_003281.10;NC_003281.10;NC_003281.10;NC_003281…	10461389;10461628;10461722;10461722;10461773;10461773;10461773;10462188;10462188;10462188;10462769;10462769;10462769;10462997;10462997;10462997;10464456;10464456;10464456;10464464;10464869;10464869;10464869;10464869;10465326;10465326;10465326;10465326;10465873;10465873;10465873;10465873;10466295;10466295;10466295;10466295;10467038;10467038;10467038;10467038;10467304;10467312;10467312;10467312	10461555;10461724;10461724;10461724;10462064;10462064;10462064;10462449;10462449;10462449;10462942;10462942;10462942;10463232;10463232;10463232;10464815;10464815;10464815;10464815;10465090;10465090;10465090;10465090;10465735;10465735;10465735;10465735;10466187;10466187;10466187;10466187;10466582;10466582;10466522;10466582;10467254;10467254;10467254;10467254;10467317;10467412;10467412;10467412	+;+;+;+;+;+;+;+;+;+;+;+;+;+;+;+;+;+;+;+;+;+;+;+;+;+;+;+;+;+;+;+;+;+;+;+;+;+;+;+;+;+;+;+	3149	167.922	186.269	183.081	211.736	220.835	214.428	205.187	212.306	185.503	180.743	184.836	259.916	211.912	221.042	236.011	235.158	0.173807	0.302776	-0.112311	0.39009	0.571751	-0.124347
atx-3	NC_003283.11;NC_003283.11;NC_003283.11;NC_003283.11	15575682;15576312;15576517;15576711	15576166;15576466;15576662;15576878	-;-;-;-	954	25.229	28.085	30.2114	28.2715	35.9616	34.9767	32.2459	31.3698	34.9603	33.6185	31.0701	31.372	35.8486	35.4032	35.7179	36.4131	0.0447996	0.114518	-0.19099	0.158693	0.316725	-0.107265
atz-1	NC_003282.8;NC_003282.8;NC_003282.8	12374845;12375629;12375758	12375277;12375706;12376053	-;-;-	807	66.696	68.6783	61.4946	96.9002	82.1103	95.6266	68.4731	91.5913	68.4791	72.4631	75.2976	76.6146	95.7162	91.7948	90.6506	87.7944	0.427594	0.574241	-0.12777	0.00300931	0.0207882	-0.29579
ave-1	NC_003281.10;NC_003281.10	1495522;1495775	1495679;1495925	-;-	309	10.5962	12.1747	10.8711	8.09013	8.31723	8.54279	9.13493	11.22	12.9673	8.50883	10.4904	7.2989	13.2234	6.5137	7.92224	8.60978	0.186528	0.318055	0.235875	0.593339	0.741709	0.130033
avr-14	NC_003279.8;NC_003279.8;NC_003279.8;NC_003279.8;NC_003279.8;NC_003279.8;NC_003279.8;NC_003279.8;NC_003279.8;NC_003279.8;NC_003279.8;NC_003279.8;NC_003279.8;NC_003279.8;NC_003279.8;NC_003279.8;NC_003279.8;NC_003279.8;NC_003279.8;NC_003279.8;NC_003279.8;NC_003279.8;NC_003279.8;NC_003279.8;NC_003279.8;NC_003279.8;NC_003279.8;NC_003279.8;NC_003279.8;NC_003279.8;NC_003279.8;NC_003279.8	5967415;5967505;5967839;5968132;5968600;5968811;5968955;5969124;5969202;5969440;5969619;5969838;5969993;5970129;5970295;5970303;5970303;5970766;5970766;5970766;5970902;5970902;5970902;5971370;5971370;5971370;5972583;5972583;5972583;5973164;5973164;5973164	5967455;5967599;5967951;5968233;5968704;5968886;5969003;5969152;5969232;5969574;5969732;5969914;5970080;5970193;5970443;5970443;5970443;5970848;5970848;5970848;5970982;5970982;5970982;5971458;5971458;5971458;5972743;5972743;5972743;5973320;5973320;5973320	-;-;-;-;-;-;-;-;-;-;-;-;-;-;-;-;-;-;-;-;-;-;-;-;-;-;-;-;-;-;-;-	1840	0.905345	1.14114	0.705912	0.785449	0.89603	1.19926	1.56007	1.25615	0.629381	0.67751	1.07494	0.873515	1.09513	1.49408	1.30666	1.20885	0.0811521	0.176321	-0.403351	0.0121136	0.0541265	-0.62361
avr-15	NC_003283.11;NC_003283.11;NC_003283.11;NC_003283.11;NC_003283.11;NC_003283.11;NC_003283.11;NC_003283.11;NC_003283.11;NC_003283.11;NC_003283.11;NC_003283.11;NC_003283.11;NC_003283.11	13498940;13498940;13498940;13499285;13499285;13499285;13500661;13500661;13502062;13502062;13502438;13508762;13510263;13511537	13499229;13499229;13499229;13499534;13499568;13499568;13501343;13501343;13502170;13502170;13502508;13509171;13510371;13511625	-;-;-;-;-;-;-;-;-;-;-;-;-;-	2045	5.65999	4.87706	3.20859	4.38352	5.13365	6.81713	6.78447	5.05072	3.55629	3.83489	4.00307	2.38954	3.68136	5.91733	4.60651	4.04144	0.0614924	0.144031	-0.326404	0.052262	0.148684	-0.39621
axl-1	NC_003279.8;NC_003279.8;NC_003279.8;NC_003279.8;NC_003279.8;NC_003279.8;NC_003279.8;NC_003279.8;NC_003279.8;NC_003279.8;NC_003279.8;NC_003279.8;NC_003279.8;NC_003279.8;NC_003279.8;NC_003279.8;NC_003279.8;NC_003279.8;NC_003279.8	8513919;8514125;8515326;8515867;8515867;8516030;8516030;8516189;8516189;8516358;8516358;8516793;8516793;8516918;8516918;8517050;8517050;8517255;8517255	8513990;8514325;8515391;8515986;8515986;8516079;8516079;8516314;8516314;8516522;8516522;8516869;8516869;8517002;8517002;8517205;8517205;8517405;8517405	+;+;+;+;+;+;+;+;+;+;+;+;+;+;+;+;+;+;+	1269	0.792155	0.879013	0.52942	0.661776	0.745134	1.20259	0.640913	0.64507	0.784817	0.893057	0.714368	0.857994	0.595459	0.967121	1.6018	1.22008	0.674153	0.782582	-0.11766	0.173952	0.336388	-0.408985
B0001.10	NC_003282.8	12126761	12127057	-	297	3.19125	2.50386	3.5439	3.35365	3.26539	3.81904	3.30224	3.08047	3.43129	3.96842	3.88475	1.96391	3.48654	2.3967	3.09087	3.81801	0.923795	0.954679	-0.0215767	0.87462	0.933836	0.0414623
B0001.2	NC_003282.8;NC_003282.8;NC_003282.8;NC_003282.8;NC_003282.8;NC_003282.8;NC_003282.8;NC_003282.8;NC_003282.8;NC_003282.8;NC_003282.8	12146610;12146893;12147536;12147911;12148075;12148369;12149005;12149409;12150482;12150667;12150912	12146836;12147254;12147858;12148030;12148315;12148469;12149361;12150102;12150612;12150838;12150964	-;-;-;-;-;-;-;-;-;-;-	2781	39.3691	44.9078	52.2054	49.3414	39.6943	37.4044	36.0666	37.755	45.956	45.2093	44.7572	52.2202	45.3461	47.5818	45.1206	43.7781	0.00211643	0.0123414	0.377718	0.398493	0.580144	0.0767294
B0001.3	NC_003282.8;NC_003282.8;NC_003282.8;NC_003282.8;NC_003282.8;NC_003282.8;NC_003282.8;NC_003282.8;NC_003282.8;NC_003282.8;NC_003282.8;NC_003282.8;NC_003282.8;NC_003282.8;NC_003282.8;NC_003282.8;NC_003282.8;NC_003282.8;NC_003282.8;NC_003282.8;NC_003282.8;NC_003282.8;NC_003282.8;NC_003282.8;NC_003282.8;NC_003282.8	12143593;12143593;12143593;12143761;12143761;12143761;12143994;12143994;12143994;12144497;12144497;12144497;12144886;12144886;12144886;12145149;12145149;12145334;12145334;12145334;12145510;12145510;12145510;12145698;12145698;12145698	12143712;12143712;12143712;12143946;12143946;12143946;12144452;12144452;12144452;12144839;12144839;12144839;12145283;12145100;12145100;12145283;12145283;12145454;12145454;12145454;12145655;12145655;12145652;12145700;12145700;12145700	-;-;-;-;-;-;-;-;-;-;-;-;-;-;-;-;-;-;-;-;-;-;-;-;-;-	1776	130.766	142.722	147.228	145.86	132.586	124.19	126.717	125.899	141.263	139.453	137.988	108.979	136.34	132.9	134.353	141.965	0.00438716	0.0206285	0.228667	0.68842	0.813112	-0.0298364
B0001.4	NC_003282.8;NC_003282.8;NC_003282.8;NC_003282.8;NC_003282.8;NC_003282.8;NC_003282.8;NC_003282.8;NC_003282.8;NC_003282.8;NC_003282.8;NC_003282.8;NC_003282.8;NC_003282.8;NC_003282.8;NC_003282.8	12135074;12135467;12135553;12136203;12136203;12136203;12136655;12136655;12136655;12137178;12137178;12137178;12137285;12137285;12137285;12138097	12135571;12135571;12135579;12136521;12136521;12136521;12136854;12136854;12136854;12137237;12137237;12137237;12137347;12137347;12137347;12138193	-;-;-;-;-;-;-;-;-;-;-;-;-;-;-;-	1245	30.0132	31.5518	32.8092	29.3187	31.5484	29.7499	28.4748	29.8971	35.7557	34.2262	30.0523	43.2269	29.5826	27.0494	31.5301	31.1074	0.108434	0.216769	0.122036	0.0426262	0.12984	0.296082
B0001.5	NC_003282.8;NC_003282.8;NC_003282.8;NC_003282.8;NC_003282.8;NC_003282.8;NC_003282.8;NC_003282.8	12141352;12141530;12142176;12142429;12142599;12142765;12143031;12143204	12141477;12142129;12142385;12142555;12142723;12142989;12143157;12143325	-;-;-;-;-;-;-;-	1662	24.4701	24.7145	24.4695	23.8427	26.7838	25.5738	26.699	27.1039	25.6697	25.8979	26.1649	33.1221	30.9503	27.2482	29.6554	30.1253	0.408036	0.555702	-0.049165	0.620542	0.763168	-0.0586095
B0001.7	NC_003282.8;NC_003282.8;NC_003282.8;NC_003282.8;NC_003282.8;NC_003282.8;NC_003282.8;NC_003282.8;NC_003282.8;NC_003282.8;NC_003282.8;NC_003282.8;NC_003282.8;NC_003282.8;NC_003282.8;NC_003282.8;NC_003282.8;NC_003282.8;NC_003282.8;NC_003282.8;NC_003282.8;NC_003282.8;NC_003282.8;NC_003282.8;NC_003282.8;NC_003282.8;NC_003282.8;NC_003282.8;NC_003282.8;NC_003282.8	12151374;12151374;12151374;12151509;12151509;12151509;12151703;12151703;12151703;12151815;12151815;12151815;12151972;12151972;12152188;12152188;12152322;12152322;12152648;12152648;12152995;12152995;12153390;12153390;12153691;12153691;12153801;12153801;12154003;12154003	12151456;12151456;12151456;12151647;12151647;12151647;12151768;12151768;12151768;12151892;12151925;12151925;12152138;12152138;12152269;12152269;12152515;12152527;12152945;12152945;12153330;12153330;12153644;12153644;12153756;12153756;12153959;12153959;12154242;12154242	-;-;-;-;-;-;-;-;-;-;-;-;-;-;-;-;-;-;-;-;-;-;-;-;-;-;-;-;-;-	2208	10.7315	11.0548	12.1912	11.8613	11.4419	10.7597	10.6497	11.2312	13.3848	13.0985	13.2253	19.4193	13.5116	13.6512	12.8488	14.0835	0.121032	0.234466	0.132418	0.297812	0.482619	0.164226
B0001.8	NC_003282.8;NC_003282.8;NC_003282.8;NC_003282.8;NC_003282.8;NC_003282.8;NC_003282.8;NC_003282.8;NC_003282.8;NC_003282.8;NC_003282.8;NC_003282.8;NC_003282.8;NC_003282.8;NC_003282.8;NC_003282.8;NC_003282.8;NC_003282.8;NC_003282.8;NC_003282.8;NC_003282.8;NC_003282.8	12139022;12139022;12139022;12139207;12139207;12139207;12139360;12139360;12139625;12139625;12139981;12140025;12140025;12140521;12140521;12140521;12140765;12140765;12140765;12140935;12140935;12140935	12139147;12139153;12139147;12139296;12139314;12139314;12139575;12139575;12139761;12139761;12140472;12140472;12140472;12140718;12140718;12140718;12140891;12140891;12140891;12141047;12141047;12141047	-;-;-;-;-;-;-;-;-;-;-;-;-;-;-;-;-;-;-;-;-;-	1523	28.8156	29.6987	31.0258	32.1612	28.0662	28.0026	28.7587	29.8148	33.0918	31.8779	28.8596	31.6003	31.8639	32.5232	29.6639	31.7007	0.0354812	0.0965297	0.161533	0.788881	0.880998	0.0210332
B0019.2	NC_003279.8;NC_003279.8;NC_003279.8;NC_003279.8;NC_003279.8;NC_003279.8;NC_003279.8;NC_003279.8;NC_003279.8;NC_003279.8;NC_003279.8;NC_003279.8;NC_003279.8	12773661;12774110;12774781;12775757;12776404;12777318;12779102;12779285;12780051;12780248;12781228;12781537;12782105	12773754;12774338;12775194;12775867;12776739;12777428;12779221;12779449;12780119;12780454;12781284;12781813;12782158	+;+;+;+;+;+;+;+;+;+;+;+;+	2244	14.655	16.1213	15.6582	14.2385	16.6499	15.7796	16.1713	16.3298	15.3892	15.4539	15.082	15.642	16.4377	15.7402	16.0907	16.6272	0.72149	0.817136	-0.0239857	0.489782	0.658993	-0.0510786
B0024.11	NC_003283.11;NC_003283.11;NC_003283.11;NC_003283.11;NC_003283.11;NC_003283.11	10317574;10317979;10318475;10318629;10318961;10319426	10317934;10318429;10318585;10318915;10319375;10319534	-;-;-;-;-;-	1734	84.8056	88.8121	91.3084	89.6649	86.3274	87.7244	96.7191	87.2245	100.579	99.3948	96.4485	86.5991	94.3215	97.63	93.3518	95.4642	0.334766	0.481864	0.0615142	0.629783	0.771355	0.0292378
B0024.13	NC_003283.11;NC_003283.11;NC_003283.11;NC_003283.11;NC_003283.11	10320718;10320968;10321541;10321779;10322093	10320917;10321116;10321732;10322044;10322215	+;+;+;+;+	930	15.1945	17.4035	16.2781	16.4221	19.2921	20.0241	17.7479	18.5362	22.2647	20.3261	18.7864	19.2616	20.9749	17.1555	19.9767	19.9778	0.119289	0.232453	-0.137256	0.480018	0.650284	0.0695072
B0024.15	NC_003283.11;NC_003283.11;NC_003283.11;NC_003283.11;NC_003283.11;NC_003283.11	10290051;10290486;10290737;10290887;10291263;10291475	10290102;10290681;10290842;10291221;10291395;10291687	+;+;+;+;+;+	1035	0.2775	0.126794	0.173097	0.0377393	0.0468512	0.199254	0.138673	0.139573	0.089512	0.131396	0.0530835	0.125235	0.486723	0.0948619	0.253413	0.0842772	NA	NA	NA	NA	NA	NA
B0024.3	NC_003283.11;NC_003283.11;NC_003283.11;NC_003283.11;NC_003283.11	10287576;10288146;10288356;10288834;10288994	10287781;10288292;10288473;10288946;10289174	+;+;+;+;+	765	0.90106	0.972085	1.1124	1.04671	0.82403	1.18615	0.437772	0.629445	0.908283	1.36291	1.04137	1.42326	0.658508	0.898398	1.14284	1.0262	NA	NA	NA	0.171385	0.33315	0.380735
B0024.4	NC_003283.11;NC_003283.11;NC_003283.11;NC_003283.11;NC_003283.11	10297432;10297836;10298173;10298313;10298687	10297792;10298091;10298267;10298621;10298838	+;+;+;+;+	1173	7.49251	7.53304	7.59846	9.12403	25.2583	23.4534	25.002	29.8439	4.06753	3.82594	3.98126	2.45314	15.6038	19.7955	17.5526	17.252	5.2075e-09	2.02296e-06	-1.62922	1.77775e-08	1.70614e-05	-2.2869
B0025.4	NC_003279.8;NC_003279.8	6027200;6028185	6027592;6028238	+;+	447	279.374	308.849	333.562	328.866	305.537	284.66	306.158	347.625	305.189	328.679	297.507	222.004	320.437	311.898	312.549	301.733	0.356171	0.50362	0.0836261	0.324085	0.508547	-0.0956127
B0025.5	NC_003279.8;NC_003279.8;NC_003279.8	6024245;6024334;6024836	6024267;6024419;6024948	-;-;-	222	14.2313	15.7635	9.68409	13.196	12.4504	15.7923	23.2746	10.8452	22.6396	22.4616	21.2836	9.75057	17.6492	12.2728	19.6909	20.2351	0.482093	0.62408	-0.167431	0.637766	0.776883	0.121987
B0025.8	NC_003279.8	6024143	6024233	-	91	19.884	22.3526	12.7968	17.1693	14.9203	19.943	31.2815	13.2287	30.2877	29.3908	26.867	12.5345	23.681	15.9141	26.6606	24.922	0.80987	0.882057	-0.0676164	0.679965	0.80721	0.112775
B0034.1	NC_003280.10;NC_003280.10;NC_003280.10;NC_003280.10;NC_003280.10	5970111;5970965;5971597;5971976;5972204	5970153;5971120;5971776;5972101;5972463	+;+;+;+;+	765	2.32774	1.65826	1.40514	1.32754	2.12346	2.10272	3.56472	2.23453	3.51203	1.98511	3.08821	1.54187	2.63403	2.88771	2.54283	3.24963	0.0565207	0.135581	-0.515871	0.506149	0.67176	-0.164531
B0034.7	NC_003280.10;NC_003280.10	5961717;5961833	5961785;5962000	+;+	237	10.9068	9.22865	8.03177	7.25168	9.20715	4.17678	6.25785	5.68891	8.01359	10.9025	11.1274	5.19567	5.66817	5.38552	5.53339	6.80885	0.0438568	0.112759	0.551986	0.029818	0.101118	0.586613
B0035.13	NC_003282.8;NC_003282.8;NC_003282.8;NC_003282.8;NC_003282.8	11304831;11305048;11305901;11306430;11306628	11304998;11305480;11306004;11306542;11306703	-;-;-;-;-	894	11.919	11.1806	11.0469	9.91796	3.90532	4.38293	4.49524	4.92837	9.58574	9.30463	9.58709	3.10272	4.50791	3.2947	2.59153	3.04904	6.56866e-08	9.13251e-06	1.38596	0.00266415	0.019091	1.23392
B0035.15	NC_003282.8;NC_003282.8;NC_003282.8;NC_003282.8;NC_003282.8;NC_003282.8;NC_003282.8	11297089;11297306;11297428;11297554;11297713;11297939;11298147	11297247;11297368;11297511;11297668;11297889;11298090;11298248	-;-;-;-;-;-;-	852	37.1152	38.7636	43.4747	42.8195	38.3887	36.5015	34.5902	39.0251	37.27	42.2456	36.2084	43.8755	36.6585	39.2383	37.0438	34.8089	0.0353459	0.0963369	0.20331	0.194133	0.361357	0.139635
B0035.18	NC_003282.8;NC_003282.8	11320320;11320520	11320468;11320643	+;+	273	47.7636	45.6666	43.4764	49.5048	44.7609	55.2964	48.1927	53.1795	52.346	60.6081	55.1427	38.7431	43.2613	46.9332	43.0733	41.6964	0.685393	0.791594	-0.0391151	0.0585744	0.160286	0.255809
B0035.19	NC_003282.8	11298659	11298802	-	144	1.19672	0.303777	0.622068	0	0	0.286428	0.498357	1.17037	0.482525	0.472204	0	0.180026	0.777405	0.34091	0.910704	0.605743	NA	NA	NA	NA	NA	NA
B0035.3	NC_003282.8;NC_003282.8;NC_003282.8;NC_003282.8	11314215;11314466;11314635;11314922	11314418;11314587;11314874;11314967	-;-;-;-	612	158.483	171.223	171.654	159.496	151.812	144.191	146.146	164.6	173.028	177.067	168.774	117.313	159.048	161.15	153.248	146.091	0.0136974	0.0479804	0.197167	0.615078	0.758391	0.0533909
B0041.11	NC_003279.8;NC_003279.8;NC_003279.8	4661950;4662003;4662131	4661956;4662079;4662187	-;-;-	141	249.121	289.764	325.911	333.674	395.494	365.653	346.432	380.269	187.425	248.841	230.091	245.999	328.495	378.628	374.357	407.059	0.0435168	0.112085	-0.234198	0.000138676	0.00258067	-0.678977
B0041.12	NC_003279.8	4650731	4650763	-	33	94.8673	90.1388	65.1475	91.7322	82.2878	83.7412	97.8591	118.922	91.2412	97.5315	88.2392	166.147	83.1117	95.2069	117.232	111.016	0.599795	0.72428	-0.0932724	0.490387	0.659346	0.173945
B0041.5	NC_003279.8;NC_003279.8;NC_003279.8;NC_003279.8;NC_003279.8;NC_003279.8;NC_003279.8;NC_003279.8;NC_003279.8;NC_003279.8;NC_003279.8	4648440;4648440;4648798;4648798;4649179;4649611;4649611;4650249;4650249;4650592;4650592	4648741;4648741;4649101;4649101;4649325;4649742;4649742;4650542;4650542;4650702;4650702	-;-;-;-;-;-;-;-;-;-;-	1290	19.86	18.7861	16.9955	18.6671	18.2875	17.6493	20.4164	20.8848	19.1394	19.6085	20.7201	20.5078	20.8489	19.5603	19.9084	19.3725	0.834809	0.897746	0.0162358	0.709923	0.827585	0.0303566
B0041.8	NC_003279.8;NC_003279.8;NC_003279.8	4647424;4647613;4647931	4647565;4647881;4648119	+;+;+	600	45.954	49.868	58.7481	51.6245	46.0261	42.4143	38.9117	42.9762	52.383	45.0671	46.6086	48.3044	43.146	41.5638	38.9781	40.7059	0.00403311	0.0195524	0.352774	0.0115381	0.0522678	0.251139
B0198.2	NC_003284.9;NC_003284.9;NC_003284.9;NC_003284.9;NC_003284.9;NC_003284.9;NC_003284.9;NC_003284.9;NC_003284.9;NC_003284.9;NC_003284.9	12028940;12028940;12029084;12029084;12029848;12029848;12030028;12030028;12030994;12030994;12031363	12028986;12028986;12029171;12029171;12029973;12029973;12030369;12030369;12031188;12031248;12031497	+;+;+;+;+;+;+;+;+;+;+	993	1.01233	0.682809	0.834436	1.19973	0.634827	0.830729	0.891321	0.703134	1.37614	0.82172	0.829931	1.09647	1.0428	1.21121	1.18859	1.40547	0.18675	0.318393	0.359676	0.388443	0.570223	-0.201697
B0198.3	NC_003284.9;NC_003284.9;NC_003284.9;NC_003284.9;NC_003284.9;NC_003284.9;NC_003284.9;NC_003284.9;NC_003284.9;NC_003284.9;NC_003284.9;NC_003284.9;NC_003284.9;NC_003284.9;NC_003284.9;NC_003284.9	12042959;12042959;12043188;12043188;12043985;12044273;12044547;12044688;12045040;12045325;12045646;12046181;12047363;12048641;12048868;12049218	12043133;12043133;12043356;12043932;12044207;12044491;12044606;12044990;12045275;12045408;12045808;12046501;12047589;12048740;12048951;12049328	-;-;-;-;-;-;-;-;-;-;-;-;-;-;-;-	3051	0.640133	0.759889	0.491782	0.576109	0.603952	0.513712	0.619393	0.473477	0.501029	0.698323	0.65728	0.866671	0.522856	0.619471	0.70922	0.686151	0.242907	0.383816	0.228582	0.515234	0.679757	0.141176
B0205.1	NC_003279.8;NC_003279.8;NC_003279.8;NC_003279.8;NC_003279.8;NC_003279.8;NC_003279.8;NC_003279.8;NC_003279.8;NC_003279.8;NC_003279.8;NC_003279.8;NC_003279.8;NC_003279.8;NC_003279.8;NC_003279.8;NC_003279.8;NC_003279.8;NC_003279.8;NC_003279.8;NC_003279.8;NC_003279.8;NC_003279.8;NC_003279.8	10713777;10713777;10713891;10713891;10714152;10714152;10714743;10714743;10714989;10714989;10715402;10715402;10715561;10715561;10716240;10716240;10716399;10716399;10716676;10716676;10716842;10716842;10717715;10717800	10713839;10713839;10714103;10714103;10714692;10714692;10714856;10714856;10715231;10715231;10715515;10715515;10715791;10715791;10716353;10716353;10716629;10716629;10716789;10716789;10716995;10716984;10717742;10717913	-;-;-;-;-;-;-;-;-;-;-;-;-;-;-;-;-;-;-;-;-;-;-;-	2274	43.1324	46.7351	49.1516	49.0657	46.7531	45.9434	42.0355	48.5972	48.3697	52.4084	50.3267	62.6033	56.6624	54.6715	54.152	53.6825	0.167204	0.29424	0.111988	0.951371	0.975177	-0.0065328
B0205.10	NC_003279.8;NC_003279.8;NC_003279.8;NC_003279.8	10708833;10709692;10710181;10710288	10709643;10710137;10710241;10710337	+;+;+;+	1368	7.55823	9.49701	6.44986	6.4672	5.49423	5.66827	10.7016	5.73748	14.3572	12.1116	13.394	11.7301	7.20122	6.24404	10.0657	7.87466	0.390189	0.538292	0.191514	0.000355216	0.00477746	0.735336
B0205.12	NC_003279.8;NC_003279.8	10730475;10730600	10730549;10730677	+;+	153	10.8878	14.0095	11.7095	11.6159	12.6774	12.4007	9.69353	9.28432	10.5966	14.5179	8.25917	10.1661	8.59718	6.09627	7.14277	10.4045	0.293321	0.439736	0.203339	0.0764056	0.193988	0.458714
B0205.13	NC_003279.8;NC_003279.8	10727822;10728648	10728046;10728722	-;-	300	4.97836	7.29064	5.97185	5.98923	14.8706	12.5799	19.6153	17.8165	3.08816	4.53316	4.02904	4.70947	7.64966	13.4182	8.74275	10.8307	1.00155e-05	0.000278101	-1.33923	0.000182428	0.00309799	-1.27272
B0205.14	NC_003279.8;NC_003279.8	10726918;10727177	10726992;10727329	+;+	228	3.90509	6.5232	6.4826	4.62555	58.0616	52.2807	74.2814	56.3892	2.84436	1.59058	1.92777	1.3644	9.32886	27.3446	16.6803	17.4071	7.31213e-10	5.36548e-07	-3.39535	2.56025e-06	0.000199265	-3.19932
B0205.4	NC_003279.8;NC_003279.8;NC_003279.8;NC_003279.8;NC_003279.8;NC_003279.8;NC_003279.8;NC_003279.8;NC_003279.8;NC_003279.8	10741437;10741583;10741759;10741877;10742976;10743341;10743545;10743789;10744130;10744334	10741535;10741716;10741822;10742025;10743087;10743499;10743747;10743914;10744267;10744349	-;-;-;-;-;-;-;-;-;-	1200	0.454754	0.382758	0.149296	0.292951	0	0.137486	0.159474	0.0802543	0.463224	0.491092	0.457845	0.442863	0.139933	0.26591	0.145713	0.0363446	NA	NA	NA	NA	NA	NA
B0205.6	NC_003279.8;NC_003279.8;NC_003279.8;NC_003279.8;NC_003279.8;NC_003279.8;NC_003279.8;NC_003279.8;NC_003279.8;NC_003279.8	10736749;10737323;10737505;10737797;10737941;10738187;10738372;10738988;10739438;10739655	10736817;10737460;10737624;10737895;10738034;10738321;10738527;10739128;10739604;10739774	+;+;+;+;+;+;+;+;+;+	1239	28.5127	30.8925	27.5457	27.4588	25.0478	24.834	26.4889	27.2437	31.2555	30.9711	30.9073	23.4024	32.843	28.5275	30.5891	27.8788	0.00538695	0.0241274	0.215521	0.805268	0.892116	-0.0232203
B0205.8	NC_003279.8;NC_003279.8;NC_003279.8;NC_003279.8	10729025;10729775;10730017;10730168	10729050;10729968;10730108;10730218	-;-;-;-	363	421.72	417.856	454.49	430.254	522.648	486.994	462.475	551.035	452.378	470.674	420.99	317.583	443.391	433.57	448.819	467.974	0.0593105	0.140239	-0.156201	0.343406	0.526713	-0.0940076
B0205.9	NC_003279.8;NC_003279.8;NC_003279.8;NC_003279.8;NC_003279.8;NC_003279.8;NC_003279.8	10720826;10721021;10721194;10722019;10722183;10722955;10723216	10720974;10721134;10721415;10722132;10722909;10723167;10723275	+;+;+;+;+;+;+	1599	41.4923	41.7604	49.5507	45.558	48.582	48.5714	49.2186	50.8478	51.1024	54.9422	50.4574	63.7392	58.3535	56.1523	52.5987	56.1466	0.410565	0.558183	-0.0681122	0.923209	0.960403	0.0102241
B0207.1	NC_003279.8;NC_003279.8;NC_003279.8;NC_003279.8;NC_003279.8;NC_003279.8;NC_003279.8;NC_003279.8	5965062;5965443;5965911;5966049;5966258;5966528;5966818;5967118	5965400;5965861;5966001;5966182;5966480;5966685;5967070;5967195	+;+;+;+;+;+;+;+	1695	0.457507	0.387113	0.435998	0.495453	0.600774	0.462341	0.677412	0.568172	0.532913	0.775584	0.632069	0.932946	0.445804	0.405472	0.928434	0.476017	0.218234	0.35511	-0.297902	0.243179	0.420011	0.388331
B0207.11	NC_003279.8;NC_003279.8;NC_003279.8;NC_003279.8;NC_003279.8	5963033;5963177;5963511;5963633;5964064	5963101;5963462;5963585;5963886;5964126	-;-;-;-;-	747	2.99901	2.1667	1.55892	1.93471	2.20709	2.09817	3.45848	2.38507	4.52682	3.30732	3.97167	2.22104	2.6975	2.82586	3.04299	3.61986	0.489909	0.63046	-0.16679	0.348228	0.531258	0.202068
B0207.13	NC_003279.8	5968741	5968963	+	223	0.51518	1.17696	0.903812	1.40126	1.08724	1.38719	1.82358	1.07965	0.830896	1.11804	1.97099	0.639373	1.1295	1.87118	1.56821	0.977881	NA	NA	NA	NA	NA	NA
B0207.2	NC_003279.8;NC_003279.8;NC_003279.8;NC_003279.8;NC_003279.8;NC_003279.8	5955091;5955571;5955705;5956036;5956629;5956780	5955154;5955659;5955899;5956122;5956721;5956827	+;+;+;+;+;+	576	5.38524	4.63259	4.82103	4.7469	6.90323	8.01999	7.22617	7.35664	5.62946	4.80074	4.38768	3.15045	8.3571	8.43752	6.98206	5.37597	0.00169556	0.0104992	-0.520047	0.00563772	0.0318003	-0.687268
B0207.5	NC_003279.8;NC_003279.8;NC_003279.8;NC_003279.8;NC_003279.8;NC_003279.8;NC_003279.8;NC_003279.8;NC_003279.8;NC_003279.8;NC_003279.8;NC_003279.8;NC_003279.8;NC_003279.8;NC_003279.8;NC_003279.8;NC_003279.8;NC_003279.8;NC_003279.8;NC_003279.8;NC_003279.8;NC_003279.8;NC_003279.8;NC_003279.8;NC_003279.8;NC_003279.8;NC_003279.8;NC_003279.8;NC_003279.8;NC_003279.8;NC_003279.8;NC_003279.8;NC_003279.8;NC_…	5919055;5919055;5920208;5920208;5921097;5921097;5921223;5921223;5921866;5921866;5922078;5922078;5922597;5922597;5922905;5922905;5923373;5923373;5924038;5924038;5924362;5924362;5924679;5924679;5925167;5925167;5926349;5926349;5927082;5927082;5927735;5927735;5928385;5928385;5928854;5928854;5929378;5929378;5929701;5929701;5930286;5930286;5930652;5930652;5934187;5934217;5934573;5934573;5935223;5935223	5919515;5919515;5920901;5920901;5921174;5921174;5921483;5921483;5921976;5921976;5922239;5922239;5922839;5922839;5923318;5923318;5923618;5923618;5924289;5924289;5924619;5924619;5924870;5924870;5925922;5925922;5926861;5926861;5927525;5927525;5928337;5928337;5928510;5928510;5929318;5929318;5929644;5929644;5930066;5930066;5930537;5930537;5934141;5934141;5934321;5934321;5934652;5934652;5935348;5935348	+;+;+;+;+;+;+;+;+;+;+;+;+;+;+;+;+;+;+;+;+;+;+;+;+;+;+;+;+;+;+;+;+;+;+;+;+;+;+;+;+;+;+;+;+;+;+;+;+;+	10995	0.462362	0.543068	0.501049	0.59505	0.811491	0.74276	0.731014	0.748894	0.503459	0.513304	0.394759	0.436187	0.628712	0.821533	0.711666	0.753666	0.00214075	0.012434	-0.452763	0.000636493	0.00708527	-0.634696
B0207.6	NC_003279.8;NC_003279.8;NC_003279.8;NC_003279.8	5935537;5936205;5936561;5936786	5935877;5936403;5936668;5936944	-;-;-;-	807	23.276	28.1326	27.7225	26.9597	24.1253	22.8461	26.1739	25.6873	29.1596	29.1818	28.1175	18.2943	31.4199	30.3245	25.0257	26.5896	0.0669671	0.153143	0.178637	0.471751	0.643366	-0.100643
B0207.7	NC_003279.8;NC_003279.8;NC_003279.8;NC_003279.8;NC_003279.8;NC_003279.8	5945757;5945859;5946186;5946357;5946780;5947091	5945805;5946131;5946307;5946524;5947037;5947342	-;-;-;-;-;-	1122	0.511966	0.623798	0.31935	0.29591	0.475402	0.955782	1.19392	0.686668	0.784426	0.808049	1.02832	0.623832	1.19729	0.525038	0.974015	0.699681	0.0298152	0.0850538	-0.860493	0.843069	0.913728	-0.0560291
B0207.9	NC_003279.8;NC_003279.8;NC_003279.8;NC_003279.8	5957483;5958001;5958128;5958310	5957686;5958078;5958235;5958345	-;-;-;-	426	5.39367	3.90203	1.99763	2.9341	2.3904	3.19509	5.72759	2.93889	6.8505	5.53343	4.64294	2.79927	2.49646	3.34188	5.02811	3.07137	0.874633	0.925417	0.0524863	0.110184	0.248938	0.499543
B0212.3	NC_003282.8;NC_003282.8;NC_003282.8;NC_003282.8;NC_003282.8;NC_003282.8;NC_003282.8;NC_003282.8;NC_003282.8	3540188;3540376;3541101;3541409;3541754;3542057;3542216;3542995;3543469	3540330;3540489;3541364;3541522;3542014;3542170;3542948;3543207;3543531	+;+;+;+;+;+;+;+;+	2019	11.2524	12.2738	15.218	15.98	9.79908	8.58008	10.4618	10.4581	9.21172	10.0924	9.42902	12.0695	9.12094	8.81402	9.72139	8.87823	0.00114933	0.00790641	0.558146	0.143131	0.295227	0.190913
B0213.18	NC_003283.11	3966822	3966927	+	106	43.8948	45.3945	43.9438	37.7704	64.0447	53.6972	54.161	58.3736	50.6925	52.6017	62.9753	41.698	73.3988	78.4994	76.7053	76.9408	0.0121277	0.0439219	-0.357	0.00109681	0.0104963	-0.541799
B0213.23	NC_003283.11	3962607	3962711	+	105	13.9503	13.7481	13.65	17.6701	17.78	14.1414	10.4797	7.33753	12.7938	7.98699	9.41853	4.19717	19.4573	14.026	15.6121	14.1225	0.246829	0.38834	0.322567	0.0110919	0.051003	-0.892236
B0213.24	NC_003283.11	3969326	3969427	+	102	195.136	185.054	186.62	153.752	204.423	198.748	238.508	164.285	206.634	203.548	229.192	85.6498	199.747	148.717	190.712	182.792	0.442635	0.588043	-0.0883458	0.971183	0.985188	0.00871265
B0218.5	NC_003282.8;NC_003282.8;NC_003282.8	8155254;8155574;8156028	8155529;8155981;8156447	-;-;-	1104	1.40485	1.12926	0.811393	0.796063	0.900422	0.784565	1.64674	0.654247	1.4266	1.2729	1.91598	1.19756	1.74916	1.08943	1.46504	1.26416	0.711409	0.810234	0.117306	0.72688	0.839395	0.0747926
B0218.7	NC_003282.8;NC_003282.8;NC_003282.8;NC_003282.8	8164662;8165155;8165507;8165806	8165057;8165457;8165566;8165895	-;-;-;-	849	0.71042	0.978955	0.580304	0.690109	0.742501	0.704432	1.63419	0.737318	0.436489	1.22806	1.03541	0.809161	1.05485	0.607133	0.875305	0.719186	NA	NA	NA	NA	NA	NA
B0222.1	NC_003283.11;NC_003283.11;NC_003283.11;NC_003283.11;NC_003283.11	9134299;9134549;9134731;9134885;9135041	9134504;9134677;9134836;9134994;9135347	+;+;+;+;+	858	0.334747	0.101967	0.104403	0.273148	0.169549	0.288431	0.446081	0.224488	0.215955	0.158502	0.512274	0.15107	0.19571	0.228863	0.254742	0.406652	NA	NA	NA	NA	NA	NA
B0222.11	NC_003283.11;NC_003283.11;NC_003283.11;NC_003283.11;NC_003283.11;NC_003283.11;NC_003283.11	9165931;9166215;9166847;9167066;9167270;9167450;9167898	9166163;9166382;9167002;9167216;9167344;9167593;9168041	-;-;-;-;-;-;-	1071	0.536345	0.653502	0.585476	0.565297	0.543317	0.770227	0.268024	0.404643	0.605522	0.634896	0.61559	0.447795	0.62715	0.96257	0.897949	0.814444	NA	NA	NA	NA	NA	NA
B0222.5	NC_003283.11;NC_003283.11;NC_003283.11;NC_003283.11;NC_003283.11;NC_003283.11;NC_003283.11;NC_003283.11;NC_003283.11;NC_003283.11	9152730;9152946;9153347;9153662;9153823;9154014;9154188;9154330;9154491;9154790	9152902;9153059;9153439;9153773;9153968;9154145;9154271;9154446;9154549;9154869	-;-;-;-;-;-;-;-;-;-	1110	6.46876	6.20689	6.75869	6.31649	7.86341	6.68849	8.16766	7.91698	5.92593	5.5133	6.40983	6.98304	9.73227	10.2605	9.88483	10.8051	0.128267	0.24468	-0.175078	0.000158719	0.00280978	-0.68205
B0228.1	NC_003280.10;NC_003280.10;NC_003280.10;NC_003280.10	7756008;7756218;7756348;7756464	7756158;7756297;7756408;7756846	+;+;+;+	675	5.27621	5.7677	3.91488	4.62935	5.89076	7.39367	7.86739	5.13627	3.91167	3.72726	3.98834	2.38114	5.09978	3.92728	4.63042	5.36284	0.0554265	0.133663	-0.355605	0.033013	0.108402	-0.436211
B0228.10	NC_003280.10	7745690	7745852	+	163	4.93372	5.63571	4.39646	6.58991	13.2383	14.1703	16.8769	11.078	6.67839	11.2634	9.43779	11.769	13.049	17.9197	17.4319	18.5959	6.01584e-05	0.000972549	-1.27708	0.00639989	0.0348981	-0.735251
B0228.6	NC_003280.10;NC_003280.10;NC_003280.10	7754147;7754833;7755046	7754767;7754982;7755156	-;-;-	882	15.1747	17.2595	10.3086	13.6843	9.01647	8.58116	7.51264	8.40759	13.6814	15.4703	14.7943	14.9752	8.25001	7.56959	9.11943	7.71395	7.40316e-05	0.0011165	0.817523	7.51369e-06	0.000381144	0.876214
B0228.7	NC_003280.10;NC_003280.10;NC_003280.10;NC_003280.10;NC_003280.10;NC_003280.10;NC_003280.10	7757228;7757355;7757610;7757810;7757959;7758102;7758261	7757308;7757561;7757762;7757912;7758052;7758212;7758378	-;-;-;-;-;-;-	867	18.9156	15.2624	14.3097	13.8535	13.9265	16.6029	17.6304	16.0509	19.8754	18.3522	18.2187	17.731	17.5925	16.8167	15.6049	16.5751	0.811465	0.883143	0.0264458	0.0576505	0.158617	0.178753
B0238.1	NC_003283.11;NC_003283.11;NC_003283.11;NC_003283.11;NC_003283.11;NC_003283.11;NC_003283.11;NC_003283.11;NC_003283.11	5240857;5241245;5241579;5241791;5242062;5242227;5242610;5242747;5242969	5241049;5241510;5241742;5242000;5242184;5242560;5242702;5242908;5243061	-;-;-;-;-;-;-;-;-	1638	7.85539	6.51617	5.08592	6.20003	9.65084	10.324	10.3395	9.3483	9.16268	9.02203	9.97867	5.28602	12.4043	12.3926	12.0627	12.6074	0.000294196	0.00298215	-0.561282	0.00396667	0.0249748	-0.556326
B0238.11	NC_003283.11;NC_003283.11;NC_003283.11;NC_003283.11	5269490;5269655;5269936;5270476	5269609;5269887;5270427;5270584	+;+;+;+	954	243.167	264.962	315.541	286.196	258.873	237.098	227.426	231.627	270.02	254.669	241.88	223.395	246.951	241.287	237.951	244.766	0.00895776	0.0350145	0.294123	0.453725	0.630039	0.0487227
B0238.12	NC_003283.11;NC_003283.11;NC_003283.11;NC_003283.11	5267903;5267977;5268082;5268405	5267905;5268031;5268203;5268725	+;+;+;+	501	2.0638	0.261939	0.357596	0.623715	1.25825	1.81119	1.62339	0.67279	0.69345	1.17627	0.93214	0.827902	1.00551	1.4208	1.3088	1.39285	NA	NA	NA	NA	NA	NA
B0238.13	NC_003283.11;NC_003283.11;NC_003283.11;NC_003283.11;NC_003283.11;NC_003283.11;NC_003283.11;NC_003283.11;NC_003283.11;NC_003283.11;NC_003283.11;NC_003283.11;NC_003283.11;NC_003283.11	5243815;5244125;5244504;5244716;5244987;5245152;5245531;5245660;5246211;5246411;5247090;5247259;5247638;5247929	5243950;5244390;5244667;5244925;5245109;5245485;5245620;5246131;5246367;5246620;5247212;5247592;5247886;5248021	-;-;-;-;-;-;-;-;-;-;-;-;-;-	2961	0.213397	0.04432	0.0605051	0.0659577	0.131013	0.0835779	0.250441	0.162623	0.29724	0.214334	0.324713	0.140081	0.0850656	0.232109	0.118105	0.213575	NA	NA	NA	NA	NA	NA
B0238.9	NC_003283.11;NC_003283.11;NC_003283.11;NC_003283.11;NC_003283.11	5276114;5276269;5277314;5277604;5277936	5276190;5276962;5277553;5277884;5278062	-;-;-;-;-	1419	133.709	142.838	161.527	154.851	148.634	148.386	144.589	152.296	143.995	151.297	142.793	176.076	153.305	155.023	152.521	159.624	0.35914	0.506515	0.0740702	0.886877	0.940997	0.0140392
B0244.15	NC_003281.10;NC_003281.10;NC_003281.10;NC_003281.10	5743384;5743945;5744261;5744619	5743801;5744169;5744570;5744820	+;+;+;+	1155	7.75848	7.17702	7.91077	7.40621	7.45208	7.24924	8.11868	7.06655	8.18162	7.20203	7.01633	6.25086	7.99617	7.45929	6.98285	8.00524	0.362559	0.510031	0.0925797	0.53152	0.691092	-0.0679697
B0244.9	NC_003281.10;NC_003281.10;NC_003281.10;NC_003281.10	5730169;5730429;5730561;5730939	5730381;5730518;5730746;5730992	-;-;-;-	543	0.952087	0.966714	0.866084	0.863208	0.625114	0.455753	0.616751	0.798109	1.27963	0.667868	1.31536	0.859348	0.927732	0.813664	0.644033	1.12447	NA	NA	NA	NA	NA	NA
B0250.11	NC_003283.11;NC_003283.11	20471566;20472091	20471587;20472496	-;-	428	0.939481	1.68639	1.72668	1.9165	2.15264	2.69832	2.01206	1.46258	1.0823	1.53577	1.73296	2.21078	1.04623	0.974939	1.27669	1.32471	NA	NA	NA	NA	NA	NA
B0250.12	NC_003283.11;NC_003283.11;NC_003283.11;NC_003283.11	20466438;20466793;20467528;20467962	20466572;20466905;20467914;20468203	+;+;+;+	877	0.229246	0.299274	0.255353	0.334038	0.165876	0.188122	0.272761	0.384342	0.448963	0.232602	0.72044	0.413833	0.446764	0.559761	0.348913	0.273517	NA	NA	NA	NA	NA	NA
B0250.18	NC_003283.11;NC_003283.11;NC_003283.11	20456846;20456853;20457210	20456911;20456969;20457254	-;-;-	169	1.01969	1.55304	0.795069	1.61788	4.59087	3.05072	0.56618	2.13695	0.274097	0.938819	0.650194	2.8378	1.49041	0.580959	2.06929	1.41937	NA	NA	NA	NA	NA	NA
B0250.3	NC_003283.11;NC_003283.11;NC_003283.11	20468349;20468798;20469135	20468740;20468908;20469413	-;-;-	782	14.0301	17.1171	21.2776	17.9067	16.4014	14.5046	13.8571	10.5911	17.2376	13.5647	12.2951	57.5327	12.5618	12.21	15.0091	13.1342	0.0213903	0.0664447	0.425978	0.0559585	0.155696	0.999907
B0250.4	NC_003283.11;NC_003283.11;NC_003283.11;NC_003283.11;NC_003283.11;NC_003283.11;NC_003283.11;NC_003283.11;NC_003283.11;NC_003283.11;NC_003283.11;NC_003283.11;NC_003283.11;NC_003283.11	20458654;20459176;20460062;20460215;20460946;20461231;20461740;20461870;20462681;20462902;20463096;20463451;20464326;20464418	20458717;20459340;20460166;20460355;20461116;20461332;20461819;20461924;20462830;20463003;20463236;20463563;20464372;20464486	-;-;-;-;-;-;-;-;-;-;-;-;-;-	1505	4.80914	5.74047	3.60097	6.52733	5.62238	5.6867	5.32463	5.34318	4.73997	5.51208	5.31161	6.82972	6.34115	7.09455	6.68051	7.70843	0.922672	0.954095	-0.0153763	0.0849601	0.209147	-0.278729
B0250.5	NC_003283.11;NC_003283.11;NC_003283.11;NC_003283.11;NC_003283.11;NC_003283.11	20493931;20494106;20494337;20495141;20496311;20496974	20494053;20494230;20494467;20495345;20496428;20497171	+;+;+;+;+;+	900	17.871	19.1501	20.8517	18.9225	15.4632	15.7879	15.3095	14.2318	22.2862	17.7297	20.8777	17.9449	14.9262	12.8182	14.9598	14.7317	0.000560473	0.00477903	0.413154	0.00067369	0.00741874	0.476861
B0250.7	NC_003283.11;NC_003283.11;NC_003283.11;NC_003283.11;NC_003283.11;NC_003283.11;NC_003283.11;NC_003283.11;NC_003283.11;NC_003283.11;NC_003283.11;NC_003283.11;NC_003283.11;NC_003283.11;NC_003283.11;NC_003283.11	20473022;20473022;20473168;20473172;20473172;20473799;20473799;20473799;20474740;20474956;20475148;20475148;20475584;20475584;20475882;20475882	20473121;20473121;20473252;20473252;20473252;20473830;20473931;20473931;20475100;20475100;20475421;20475421;20475794;20475794;20476061;20476061	-;-;-;-;-;-;-;-;-;-;-;-;-;-;-;-	1344	30.6018	33.3124	35.5079	35.3692	28.7013	29.9522	26.3773	26.8888	9.77114	11.2654	10.5059	12.7304	10.6616	10.3369	10.0665	10.8222	0.0011502	0.00790827	0.344082	0.361936	0.544868	0.111014
B0252.1	NC_003280.10;NC_003280.10;NC_003280.10;NC_003280.10;NC_003280.10;NC_003280.10;NC_003280.10;NC_003280.10;NC_003280.10;NC_003280.10;NC_003280.10;NC_003280.10;NC_003280.10	6919773;6920315;6920479;6920638;6920832;6921180;6921323;6921531;6922012;6922253;6922586;6922948;6923444	6920069;6920437;6920589;6920779;6921004;6921270;6921477;6921702;6922207;6922454;6922773;6923397;6923573	+;+;+;+;+;+;+;+;+;+;+;+;+	2430	0.66189	0.558049	0.368633	0.337557	0.538789	0.475259	0.492204	0.634108	0.705321	0.820818	0.63307	0.554745	0.921369	0.606062	0.539676	0.448698	0.70021	0.802323	-0.0969887	0.576821	0.728674	0.135505
B0252.3	NC_003280.10;NC_003280.10;NC_003280.10;NC_003280.10;NC_003280.10;NC_003280.10;NC_003280.10;NC_003280.10;NC_003280.10;NC_003280.10;NC_003280.10;NC_003280.10;NC_003280.10;NC_003280.10;NC_003280.10;NC_003280.10;NC_003280.10;NC_003280.10;NC_003280.10;NC_003280.10	6903014;6903014;6903014;6903243;6903243;6903243;6903849;6903849;6903849;6904204;6904204;6904204;6904481;6904481;6904481;6904971;6904971;6907218;6907218;6907722	6903187;6903187;6903187;6903335;6903335;6903335;6904143;6904143;6904143;6904419;6904419;6904419;6904596;6904680;6904680;6905338;6905338;6907266;6907290;6907757	-;-;-;-;-;-;-;-;-;-;-;-;-;-;-;-;-;-;-;-	1455	3.25705	2.7058	3.30915	3.11408	2.99944	3.75605	3.6827	3.19362	3.77265	2.99095	2.86979	2.36966	3.71231	3.32335	3.93574	3.50706	0.641304	0.757904	-0.0635507	0.101271	0.235941	-0.256168
B0252.5	NC_003280.10;NC_003280.10;NC_003280.10;NC_003280.10;NC_003280.10;NC_003280.10;NC_003280.10	6917051;6917208;6917958;6918070;6918358;6918574;6918760	6917146;6917270;6917996;6918306;6918525;6918713;6918922	-;-;-;-;-;-;-	906	3.23352	2.51068	2.07631	1.94007	2.62258	2.23073	3.22117	2.76372	4.95947	4.10286	4.42685	2.66104	3.15081	3.03433	3.18445	2.64762	0.655806	0.769193	-0.0875078	0.0342912	0.111129	0.432776
B0261.1	NC_003279.8;NC_003279.8;NC_003279.8;NC_003279.8;NC_003279.8;NC_003279.8;NC_003279.8;NC_003279.8;NC_003279.8	5263708;5264062;5264818;5264962;5265151;5266281;5266714;5267320;5267959	5264003;5264485;5264914;5265086;5265570;5266668;5266809;5267655;5268116	+;+;+;+;+;+;+;+;+	2340	84.4209	83.8423	84.228	83.946	89.1489	86.7217	87.6494	90.7079	90.3485	89.3361	89.632	93.4526	89.4016	92.6646	93.8352	98.8386	0.990277	0.994552	-0.000645326	0.755985	0.859705	-0.022105
B0261.5	NC_003279.8;NC_003279.8	5249787;5249952	5249891;5250437	-;-	591	2.1383	2.51656	1.89462	2.04884	2.95377	2.16348	2.67139	1.30362	3.60547	2.79966	3.16076	1.55717	2.65186	2.90725	2.40389	2.06629	0.978338	0.987736	-0.00699013	0.561016	0.71523	0.146051
B0261.6	NC_003279.8;NC_003279.8;NC_003279.8;NC_003279.8;NC_003279.8	5255554;5255554;5256423;5256423;5256823	5255782;5255782;5256580;5256448;5256897	-;-;-;-;-	462	2.30019	1.1362	1.74502	1.86001	2.25662	1.74089	3.72797	1.61551	4.3114	2.99267	4.51899	3.53505	2.66539	2.7627	2.5547	2.64324	0.316744	0.463603	-0.334737	0.0111132	0.0510645	0.54832
B0261.7	NC_003279.8;NC_003279.8;NC_003279.8;NC_003279.8;NC_003279.8;NC_003279.8	5269647;5269704;5269953;5270210;5270403;5270572	5269656;5269900;5270168;5270356;5270525;5270934	-;-;-;-;-;-	1056	50.8606	54.5141	58.4885	52.4131	50.6492	49.8776	48.25	50.6605	62.4651	61.4294	53.3285	57.6286	59.1535	50.5322	51.9101	49.5608	0.0191851	0.0614145	0.1922	0.0626211	0.16761	0.177553
B0261.8	NC_003279.8;NC_003279.8;NC_003279.8	5271373;5271578;5271977	5271521;5271919;5272031	-;-;-	546	108.888	106.996	98.1911	101.657	104.176	103.53	90.6023	103.669	105.201	112.25	106.059	113.737	105.232	106.454	106.202	104.281	0.0929673	0.193922	0.119972	0.324472	0.508909	0.0762003
B0272.3	NC_003284.9;NC_003284.9;NC_003284.9;NC_003284.9	9431433;9431732;9432033;9432316	9431678;9431889;9432249;9432624	+;+;+;+	930	21.7108	20.7901	22.4185	21.2101	22.2642	22.0864	21.4518	23.921	21.1689	17.4015	19.259	21.8818	20.2226	25.4957	22.797	22.0412	0.844571	0.904931	0.0152379	0.203969	0.373114	-0.156758
B0272.4	NC_003284.9;NC_003284.9;NC_003284.9;NC_003284.9;NC_003284.9;NC_003284.9	9428438;9428653;9428763;9429227;9429953;9430072	9428606;9428713;9428907;9429388;9430024;9430230	+;+;+;+;+;+	768	9.12499	11.6195	13.2092	13.3252	9.1552	9.23731	7.97371	7.71193	7.78072	7.73233	7.86921	6.58218	10.2034	11.5696	10.4731	9.59724	0.00277619	0.0149299	0.552142	0.0013777	0.012275	-0.462943
B0273.1	NC_003282.8;NC_003282.8;NC_003282.8;NC_003282.8;NC_003282.8;NC_003282.8;NC_003282.8	5494234;5494766;5494796;5494946;5494946;5495108;5495108	5494590;5494868;5494868;5495060;5495060;5495204;5495204	+;+;+;+;+;+;+	672	1.15398	1.2368	0.799802	0.842816	1.37103	1.31962	1.77985	1.86305	1.7233	1.68644	1.38989	1.13802	1.66587	1.5341	1.33353	1.42782	0.0358496	0.0972481	-0.583872	0.968293	0.983221	0.00811896
B0280.11	NC_003281.10;NC_003281.10;NC_003281.10;NC_003281.10;NC_003281.10;NC_003281.10	7136542;7136800;7136965;7137474;7137926;7138163	7136757;7136916;7137354;7137800;7138117;7138246	-;-;-;-;-;-	1326	1.90609	2.34224	1.92531	2.32711	2.2673	2.9239	3.96881	2.54199	3.24886	2.8375	4.2677	2.52199	3.46139	2.73962	4.3516	3.12465	0.0587109	0.13927	-0.382679	0.686383	0.811532	-0.0780293
B0280.17	NC_003281.10;NC_003281.10;NC_003281.10;NC_003281.10;NC_003281.10	7135084;7135363;7135509;7135887;7136023	7135316;7135460;7135834;7135971;7136063	-;-;-;-;-	783	6.08906	6.9275	3.74671	4.68922	6.13105	6.11047	9.68454	7.04147	8.43033	9.2921	8.98148	5.34696	10.4011	5.98748	7.48103	7.79807	0.0899982	0.189645	-0.366609	0.885614	0.940195	0.0287092
B0280.2	NC_003281.10;NC_003281.10;NC_003281.10;NC_003281.10;NC_003281.10;NC_003281.10;NC_003281.10;NC_003281.10;NC_003281.10;NC_003281.10	7124687;7124854;7125170;7125307;7125834;7126087;7126330;7127134;7127674;7128037	7124767;7124946;7125261;7125440;7126021;7126233;7126528;7127534;7127976;7128282	+;+;+;+;+;+;+;+;+;+	1884	2.31722	2.47278	1.6879	1.63787	0.643458	0.536369	0.990365	0.868995	2.06533	1.84069	2.158	1.73375	0.935857	0.768676	0.974511	0.810229	2.29039e-05	0.000495115	1.4859	7.12857e-06	0.000370442	1.17726
B0280.21	NC_003281.10;NC_003281.10	7142169;7142658	7142312;7142889	+;+	376	1.60411	1.86144	1.78679	2.59709	2.64379	2.90694	2.48118	2.43324	2.46396	2.04956	1.75345	4.68832	2.08411	2.41538	2.55772	3.88577	NA	NA	NA	0.825417	0.904149	0.0800038
B0280.22	NC_003281.10	7141562	7142111	+	550	1.98438	1.35208	0.651475	0.568148	1.05799	1.34986	1.04383	0.963051	0.96856	0.989052	0.799148	1.15478	0.661501	0.714052	0.596097	0.634378	NA	NA	NA	NA	NA	NA
B0280.7	NC_003281.10;NC_003281.10;NC_003281.10;NC_003281.10;NC_003281.10;NC_003281.10	7110388;7110716;7110866;7111038;7111236;7111661	7110620;7110823;7110988;7111184;7111478;7111841	-;-;-;-;-;-	1035	0.860251	0.253587	0.216372	0.264175	0.327959	0.518062	0.369795	0.232621	0.626584	0.591281	0.902419	0.450846	0.216321	0.332017	0.506826	0.337109	NA	NA	NA	NA	NA	NA
B0280.9	NC_003281.10;NC_003281.10;NC_003281.10;NC_003281.10;NC_003281.10;NC_003281.10;NC_003281.10;NC_003281.10	7121010;7121588;7121768;7121919;7122071;7122300;7122555;7122736	7121349;7121720;7121861;7122019;7122251;7122508;7122630;7122891	-;-;-;-;-;-;-;-	1290	104.777	108.308	130.895	113.426	108.936	104.297	97.0938	107.765	121.587	117.388	106.22	97.6559	109.603	109.675	109.2	110.487	0.0394968	0.104085	0.206405	0.639121	0.777637	0.0328389
B0281.3	NC_003280.10;NC_003280.10;NC_003280.10;NC_003280.10;NC_003280.10;NC_003280.10	2307079;2307198;2307410;2307531;2307823;2308206	2307154;2307361;2307478;2307773;2308153;2308312	+;+;+;+;+;+	990	12.1848	11.179	8.36964	9.15349	10.5309	11.8321	11.5015	12.1597	10.3407	9.06631	12.1815	10.8146	9.3854	9.02482	9.9791	9.16323	0.380238	0.527995	-0.104375	0.110615	0.249659	0.198901
B0281.5	NC_003280.10;NC_003280.10;NC_003280.10;NC_003280.10;NC_003280.10;NC_003280.10;NC_003280.10;NC_003280.10	2299942;2299942;2300239;2300323;2300409;2300409;2300705;2300705	2300087;2300087;2300356;2300356;2300654;2300654;2300818;2300818	-;-;-;-;-;-;-;-	624	5.52332	4.90716	5.6345	7.26119	6.95504	6.04804	5.09857	6.55924	7.86888	5.88438	7.39596	6.75096	7.8488	7.63114	8.16131	8.38721	0.988846	0.994119	-0.00239583	0.186671	0.35261	-0.177245
B0284.3	NC_003281.10;NC_003281.10;NC_003281.10	4379488;4379634;4380805	4379564;4379811;4381041	-;-;-	492	2.33506	3.28968	2.09379	1.19086	1.57694	1.84432	1.55585	1.76168	1.31812	1.28992	1.4517	1.65975	1.13767	2.49446	1.86583	1.68426	0.139121	0.259625	0.461585	NA	NA	NA
B0284.5	NC_003281.10;NC_003281.10;NC_003281.10	4373179;4373529;4374517	4373330;4373999;4375323	+;+;+	1430	0.461951	0.397671	0.250567	0.396065	0.542557	0.331696	0.736034	0.690299	0.68026	0.729109	0.595519	0.552917	0.489276	0.240306	0.351544	0.701475	NA	NA	NA	0.109454	0.248459	0.533731
B0285.3	NC_003281.10;NC_003281.10;NC_003281.10;NC_003281.10	4342080;4342186;4342784;4343149	4342133;4342290;4343079;4343194	-;-;-;-	501	116.146	123.854	136.736	136.399	146.683	135.839	124.189	141.382	118.811	127.716	105.277	112.284	121.61	121.258	130.356	133.844	0.828586	0.894115	-0.0191429	0.224155	0.397276	-0.104454
[truncated: 15,439 more rows]

## Sheet: RPKM_of_ALL_Genes_Nor vs CR
						A				C				D				E
						Group A: WT, Nor				Group C: WT, CR				Group D: T527A, Nor				Group E: T527A, CR
Geneid	Chr	Start	End	Strand	Length	A_Nor_1	A_Nor_2	A_Nor_3	A_Nor_4	A_cr_1	A_cr_2	A_cr_3	A_cr_4	B_Nor_1	B_Nor_2	B_Nor_3	B_Nor_4	B_cr_1	B_cr_2	B_cr_3	B_cr_4	A vs C_PValue	A vs C_FDR	A vs C_logFC	D vs E_PValue	D vs E_FDR	D vs E_logFC
[truncated: 14,354 more rows]
