# Supplementary material for: AMPK-PDZD8-GLS1 axis mediates calorie restriction-induced lifespan extension
Source: Cell Res. 2024 Sep 19;34(11):806–9. doi: 10.1038/s41422-024-01021-3 (PMC11528062; doi:10.1038/s41422-024-01021-3)
Supplement: Supplementary file 4 — Supplementary information, Table S3 [file 41422_2024_1021_MOESM4_ESM.xlsx]

## Sheet: Nematode strain information
Organisms: strains	Source	Catalog No.
Caenorhabditis elegans: pdzd-8-/-	This paper	N/A
Caenorhabditis elegans: N2 Bristol	Caenorhabditis Genetics Center	N2
Caenorhabditis elegans: CA-aak2	Caenorhabditis Genetics Center	AGD467
Caenorhabditis elegans: glna-1	National BioResource Project	tm6647
Caenorhabditis elegans: glna-3	National BioResource Project	tm8446
Caenorhabditis elegans: aak-2	Caenorhabditis Genetics Center	OK524

## Sheet: Primer used
Purposes	Sequences (5'-3')
To identify whether glna-1 is knocked out or not in nematodes	CCTGGACTGGGAATCGTTCA	TACAACTGCGAAACACCGAG
To identify whether glna-3 is knocked out or not in nematodes	CCCTCATTATGCGAACGAAC	CCCCCAGAAGTAGATAAACG
To identify whether aak-2 is knocked out or not in nematodes	CTGCAACTTCCTGGCAACAC	TGTTGTCGTAATCCTTTGCCAT
To identify whether pdzd-8 is knocked out or not in nematodes	ATCTCCACCACAAACATCACCT	CTTCAAAATGCTCGTCAGAGTG
To evaluate the efficiency of glna-2 knockdown in nematodes	ACTGTTGATGGTCAAAGGGCA	CTTGGCTCCTGCCCAACATA
To determine the expression levels of Sod-4 in nematodes	CGGCTTCCGGAGACACATTA	ACCACACTTCGGCCAATGAT
To determine the expression levels of human PDZD8 in nematodes	AAGACCCGCTGATCGACTTC	GTGTGCTTGCGCTTGATGAT
To determine the expression levels of ama-1 in nematodes (the internal control for RT-PCR assays on nematode)	GACATTTGGCACTGCTTTGT	ACGATTGATTCCATGTCTCG
To determine the expression levels of nematode pdzd-8 in MEFs	CGAACACCGAATCTGTTGCC	TTGAGGCACTCGAGCACTTT
To determine the expression levels of mouse Gapdh in MEFs (the internal control for RT-PCR assays on MEFs)	GACTTCAACAGCAACTCCCAC	TCCACCACCCTGTTGCTGTA
The first sgRNA (against exon 4 of pdzd-8) to knock-out pdzd-8 in nematodes	GAGGATCGTATCCAGCATGG
The second sgRNA (against exon 5 of pdzd-8) to knock-out pdzd-8 in nematodes	GTGAGCACGAAGAAGCGTTG
